# Supplementary material for: Geochemical characteristics and detrital zircon U-Pb ages of the Yimin Formation, Kelulun Depression, Hailar Basin and constraints on uranium mineralization
Source: PLoS One. 2024 Aug 30;19(8):e0309433. doi: 10.1371/journal.pone.0309433 (PMC11364426; doi:10.1371/journal.pone.0309433)
Supplement: S1 Table — (XLSX) [file pone.0309433.s001.xlsx]

## Sheet: Sheet1
Major element data of the Yimin Formation (%).
Sample	SiO2	Al2O3	Fe2O3T	MgO	CaO	Na2O	K2O	MnO	TiO2	P2O5	LOI	Total	F1	F2	CIA	CIW	ICV	Al2O3/TiO2
23HL01	72.3046	13.1432	3.103	0.433	0.909	2.853	3.653	0.05	0.386	0.083	2.907	99.8249	-2.5468	2.77606	56.0325	67.4269	1.06211	34.0498
23HL02	72.7422	13.1452	2.338	0.597	0.946	2.567	3.286	0.05	0.374	0.063	3.715	99.8234	-3.0253	1.84583	58.0182	68.8541	0.994534	35.1476
23HL03	73.7124	13.4462	1.594	0.69	0.712	2.529	3.933	0.034	0.309	0.05	2.627	99.6366	-4.38772	2.68185	58.0293	71.1301	0.962629	43.5151
23HL04	71.671	14.3273	2.002	0.795	1.057	2.461	3.905	0.045	0.415	0.045	3.11	99.8333	-3.67608	2.57967	58.3867	70.5733	0.984739	34.5236
23HL05	65.8795	14.5728	6.132	0.968	0.82	2.194	2.809	0.044	0.559	0.059	5.12	99.1573	-0.156553	0.629661	64.1298	74.0644	1.05022	26.0694
23HL06	66.7497	15.9786	3.454	0.673	0.824	2.386	2.796	0.044	0.867	0.036	6.066	99.8743	-1.01289	0.878609	65.3822	74.6496	0.847814	18.4298
23HL07	72.2244	13.5274	2.223	0.724	1.158	2.318	3.645	0.056	0.322	0.038	3.023	99.2588	-3.41461	1.97067	57.7962	69.5492	1.00776	42.0104
23HL08	68.7574	12.7849	6.365	0.597	0.885	2.727	3.217	0.095	0.433	0.051	3.212	99.1243	-0.159804	0.950998	57.1417	67.705	1.24035	29.5262
23HL09	73.6471	13.8897	1.448	0.423	0.638	3.578	3.361	0.052	0.251	0.025	2.5	99.8128	-2.53765	3.72769	56.4962	66.3368	0.942568	55.3375
23HL10	71.7166	13.8679	2.214	0.8195	0.7945	2.477	3.949	0.055	0.4125	0.046	3.581	99.933	-4.03352	2.43679	58.5757	71.5206	1.00328	33.6192
23HL11	70.7345	14.256	3.771	0.589	0.526	2.319	2.86	0.036	0.323	0.025	3.761	99.2005	-1.02308	0.39454	64.4118	74.9164	0.859014	44.1362
23HL12	72.5789	13.4274	2.546	0.586	0.792	2.67	3.401	0.06	0.444	0.046	3.3	99.8512	-2.98676	2.10576	58.4995	69.7072	0.990162	30.2418
23HL13	71.0681	13.9154	2.636	0.717	0.789	2.675	3.969	0.05	0.358	0.043	3.478	99.6985	-3.36066	2.74558	57.8361	70.446	1.01914	38.8699
23HL14	74.0738	12.4997	1.566	0.356	0.828	2.46	2.645	0.045	0.341	0.016	4.607	99.4375	-2.92638	1.13061	59.7357	69.2315	0.86649	36.6561
23HL15	70.1217	14.7342	3.874	0.581	0.53	2.201	2.96	0.043	0.432	0.021	4.316	99.8138	-1.01581	0.430205	65.3909	76.2617	0.839007	34.1069
23HL16	74.9232	12.7561	1.603	0.482	0.928	2.8	3.661	0.045	0.311	0.032	2.191	99.7323	-3.88736	2.97618	55.4002	66.9513	1.01767	41.0166
23HL17	72.2997	13.9887	2.559	0.735	0.911	3.532	3.307	0.048	0.445	0.056	2.16	100.041	-2.23431	3.16161	55.8494	65.1888	1.08662	31.4353
23HL18	70.8691	14.2619	2.501	1.191	0.783	2.78	3.222	0.056	0.453	0.049	3.149	99.3151	-3.16829	1.39157	60.0304	70.3888	1.0367	31.4833
23HL19	68.0783	11.8711	3.025	0.407	4.536	2.641	3.376	0.094	0.285	0.044	5.085	99.4424	-0.694832	3.57218	42.1839	48.4971	1.66243	41.6529
23HL20	73.6248	12.8735	2.425	0.5955	1.079	2.6525	3.4005	0.051	0.328	0.0655	2.826	99.9213	-3.05503	2.13394	56.2345	67.0403	1.05449	39.2484
23HL21	72.7818	14.0481	1.897	0.622	0.809	3.666	3.461	0.079	0.289	0.047	2.229	99.9289	-2.43841	3.76348	55.5078	65.1799	1.03485	48.6093
23HL22	71.3879	14.1887	2.139	0.732	0.756	2.793	3.867	0.038	0.412	0.057	3.527	99.8976	-3.52618	2.91	58.2537	70.3782	0.985162	34.4385
23HL23	71.0117	14.0144	2.585	0.736	0.829	1.783	3.606	0.045	0.62	0.039	4.608	99.8771	-3.81743	1.04433	62.6466	75.9272	0.908782	22.6039
23HL24	74.6925	12.9076	1.509	0.716	0.632	2.677	3.894	0.069	0.239	0.05	2.517	99.9031	-4.62033	2.7322	56.8912	69.9113	1.00501	54.0068
