# Supplementary material for: Geochemical characteristics and detrital zircon U-Pb ages of the Yimin Formation, Kelulun Depression, Hailar Basin and constraints on uranium mineralization
Source: PLoS One. 2024 Aug 30;19(8):e0309433. doi: 10.1371/journal.pone.0309433 (PMC11364426; doi:10.1371/journal.pone.0309433)
Supplement: S2 Table — Trace and rare earth elements data. (XLSX) [file pone.0309433.s002.xlsx]

## Sheet: Sheet1
Trace and rare earth elements data of the Yimin Formation (ppm)
Sample	Li	Be	Sc	V	Cr	Co	Ni	Cu	Zn	Ga	Rb	Sr	Y	Zr	Nb	Mo	Cd	In	Sb	Cs	Ba	Hf	Ta	W	Re	Tl	Pb	Bi	Th	U	La	Ce	Pr	Nd	Sm	Eu	Gd	Tb	Dy	Ho	Er	Tm	Yb	Lu	ΣREE	LREE	HREE	LREE/HREE	LaN/YbN
23HL01	21.9031	2.37177	5.80627	57.7399	14.3293	3.48801	4.32011	11.0258	52.0065	14.6716	150.598	209.004	21.3524	70.6642	10.9253	0.657749	0.103321	0.0461255	0.434502	6.03137	477.585	2.74723	1.21402	1.5	0.000922509	0.908672	26.7961	0.543358	13.5895	2.6679	29.2426	57.4751	6.58487	23.6744	4.30166	0.879151	3.90683	0.630996	3.53506	0.7131	2.12454	0.353321	2.31734	0.359779	136.099	122.158	13.941	8.76251	9.05162
23HL02	17.0645	1.93359	5.93457	50.4951	24.0479	3.52051	6.58301	8.82617	40.2148	15.3203	126.854	218.37	15.8018	53.0459	9.29395	0.498047	0.0380859	0.0507812	0.291992	4.96387	547.515	1.87695	1.23242	2.6377	0.000976562	0.824219	21.6836	0.318359	10.4531	2.34961	33.2441	60.5469	7.22656	26.0928	4.60254	0.947266	3.88379	0.570312	2.8916	0.543945	1.51465	0.24707	1.5957	0.236328	144.144	132.66	11.4834	11.5523	14.9439
23HL03	18.0048	1.84645	4.35605	50.5768	17.0086	4.56526	7.381	12.2044	40.8599	12.7678	166.842	207.666	16.001	48.1708	8.51152	0.357965	0.0738964	0.0441459	0.229367	5.28791	432.054	2.07774	1.09213	1.40883	0.000959693	0.925144	24.5777	0.698656	12.7006	3.66987	22.3551	38.6008	4.85029	17.2159	3.15259	0.626679	2.7572	0.450096	2.54607	0.512476	1.53935	0.269674	1.75432	0.268714	96.8992	86.8013	10.0979	8.59599	9.14047
23HL04	17.163	2.0384	5.5657	37.9923	16.8669	5.00683	6.81741	11.378	52.1348	15.6314	150.73	226.311	17.8925	70.4292	10.0819	0.438567	0.059727	0.0691126	0.283276	5.4471	499.667	2.90444	1.07594	1.15188	0.000853242	0.922355	24.7671	0.610922	14.4898	3.37543	28.7543	56.3746	6.52304	23.2278	4.06655	0.84471	3.57338	0.557167	3.11775	0.616041	1.82765	0.303754	2.00341	0.312287	132.102	119.791	12.3114	9.73006	10.2951
23HL05	24.6319	3.12179	8.33242	61.9872	31.6383	9.70147	11.8562	13.7445	120.724	20.2262	129.94	193.301	29.9322	93.0934	11.2656	0.901099	0.03663	0.0869963	0.600733	9.86722	506.286	3.00183	1.1511	1.98901	0.0018315	0.913919	28.9918	0.494505	19.815	2.72711	50.2784	90.1877	11.7381	43.8205	7.77198	1.59066	6.79487	1.01557	5.4185	1.03297	2.95421	0.452381	2.82326	0.430403	226.31	205.387	20.9222	9.81674	12.7741
23HL06	31.0261	2.79236	9.0568	66.9823	34.4628	5.77002	8.63408	11.4339	95.0363	18.4115	130.102	179.996	20.2588	144.416	15.8883	1.68901	0.0493482	0.121043	0.907821	9.74209	483.556	4.81006	1.33426	2.72719	0.000931099	1.05307	51.702	0.793296	20.0559	2.87989	29.0931	54.0121	6.54842	23.4907	4.18715	0.911546	3.65829	0.586592	3.35382	0.684358	2.11359	0.357542	2.25885	0.352886	131.609	118.243	13.3659	8.8466	9.23856
23HL07	15.5035	1.76543	4.98501	36.8942	14.1861	3.91005	5.82363	12.5132	55.9621	13.8907	138.774	189.357	15.425	54.1764	8.08642	0.76455	0.0458554	0.0432099	0.257496	4.59612	499.486	2.2769	0.864198	1.20988	0.000881834	0.853616	23.0185	0.546737	11.5379	1.88624	23.933	43.8395	5.35097	19.2734	3.48589	0.771605	3.08201	0.487654	2.61199	0.529101	1.59524	0.275132	1.7672	0.27425	107.277	96.6543	10.6226	9.09895	9.71433
23HL08	17.3713	3.61464	6.64462	90.642	18.0961	7.97002	9.4127	14.5538	78.8854	14.8633	120.988	210.708	25.8924	80.903	9.08113	1.02469	0.16843	0.0485009	0.620811	7.73016	456.91	2.93827	0.901235	1.76014	0.000881834	0.76455	29.6367	0.417989	10.1085	3.13228	24.9242	49.0317	5.99735	22.3748	4.56437	1.10847	4.52557	0.79806	4.57584	0.904762	2.62698	0.410935	2.58466	0.402116	124.83	108.001	16.8289	6.41757	6.91701
23HL09	13.8709	2.03728	3.23231	22.5344	11.9407	2.50287	3.61663	6.29732	33.175	12.3795	118.14	210.539	12.9952	46.3824	11.2964	0.66348	0.0286807	0.041109	0.521989	4.25239	679.722	1.59847	6.26577	2.99713	0.000956023	0.849904	16.3728	0.184512	7.38719	1.46272	20.9436	38.6721	4.64149	16.7715	2.91874	0.714149	2.44933	0.389101	2.09847	0.428298	1.25908	0.217973	1.3891	0.214149	93.1071	84.6616	8.44551	10.0245	10.8148
23HL10	16.3879	1.61303	5.85057	48.7663	16.0661	5.86782	10.408	15.9435	55.4818	15.0048	172.8	215.851	19.6427	78.7241	11.3918	0.454981	0.0363985	0.0536398	0.320881	6.74042	431.788	3.21169	1.3046	1.76245	0.000957854	0.978927	29.7797	1.1092	18.0029	4.86207	27.8908	53.2011	6.43487	22.9636	4.13027	0.725096	3.59291	0.572797	3.20881	0.64272	1.91284	0.328544	2.1408	0.338123	128.083	115.346	12.7375	9.05557	9.34511
23HL11	23.4456	3.3063	5.9313	38.3578	14.9676	4.47042	6.85401	6.04962	43.7195	17.1326	135.3	146.37	18.6794	50.6994	8.34256	1.00954	0.0219466	0.0896947	0.246183	6.03531	437.679	1.9771	0.620229	1.36737	0.000865243	1.01908	16.1135	0.43416	10.771	3.97805	31.063	65.1918	7.28531	26.4637	4.73569	0.840649	4.00954	0.602099	3.15744	0.61355	1.77863	0.28626	1.80153	0.266221	148.095	135.58	12.5153	10.8332	12.3681
23HL12	23.9083	1.90556	6.59167	48.0852	8.84537	4.2537	5.44907	8.84259	52.2611	15.1194	128.204	204.926	19.7176	93.5111	10.8565	0.540741	0.05	0.0518519	0.575	7.31296	500.568	3.40741	0.960185	1.46944	0.000925926	0.873148	21.762	0.412037	12.875	2.07963	31.4509	60.6824	7.0213	25.6065	4.61296	0.987037	4.025	0.630556	3.45926	0.721296	2.05093	0.334259	2.17963	0.342593	144.105	130.361	13.7435	9.48528	10.3503
23HL13	13.7475	1.94851	5.1505	40.2178	10.9782	6.33267	8.19208	12.6624	51.3317	13.5921	165.381	241.255	15.1327	54.5376	8.95644	0.362376	0.0267327	0.0475248	0.262376	6.58515	429.554	2.29307	0.932673	1.56832	0.000990099	0.913861	20.1921	0.853465	13.7198	2.28416	23.6495	40.7584	5.20891	18.1713	3.26238	0.645545	2.79208	0.457426	2.45644	0.50198	1.5297	0.269307	1.77525	0.280198	101.758	91.696	10.0624	9.11276	9.55573
23HL14	25.189	3.28991	3.87339	26.6881	13.0431	4.07339	4.95688	5.05505	22.7312	13.9083	102.844	210.873	23.6606	44.3688	10.7284	1.27706	0.0321101	0.0577982	0.338532	4.78257	517.55	1.84862	1.0633	1.3633	0.000917431	0.758716	14.5312	0.263303	9.79266	2.35963	22.9312	52.1028	6.20183	23.3972	4.44954	0.884404	4.11009	0.683486	3.94862	0.792661	2.36147	0.381651	2.45046	0.36789	125.063	109.967	15.0963	7.28435	6.71243
23HL15	25.6562	3.29199	5.9043	46.2041	25.4736	4.81641	7.47168	6.56055	46.9189	16.1299	150.562	136.688	17.8115	65.8291	11.0566	1.57813	0.0283203	0.105469	0.303711	7.55664	442.968	2.66992	0.869141	1.95312	0.000976562	1.17285	17.8076	0.369141	11.8721	3.71582	24.1172	43.6348	5.47559	19.6855	3.43359	0.637695	3.0791	0.490234	2.70508	0.571289	1.7041	0.292969	1.90137	0.296875	108.025	96.9844	11.041	8.78401	9.09832
23HL16	11.979	1.56934	4.23358	27.1998	14.5675	3.46533	4.84763	9.29745	44.4297	12.6588	135.915	204.245	15.3385	52.2272	8.99544	0.459854	0.103102	0.0437956	0.291058	4.57938	486.975	2.1177	1.03923	1.62044	0.000912409	0.868613	22.5438	0.437044	9.94799	1.61405	23.8294	42.9215	5.33577	18.9763	3.29836	0.713504	2.85949	0.452555	2.4927	0.50365	1.49909	0.252737	1.63321	0.255474	105.024	95.0748	9.94891	9.55631	10.4658
23HL17	17.3106	2.06283	6.11681	49.9133	26.9619	5.65398	9.89558	11.1381	48.6248	14.3584	109.78	259.935	13.7071	47.0159	9.44513	0.529204	0.147788	0.0415929	0.318584	4.47522	554.965	1.82212	0.816814	1.21681	0.000884956	0.69823	23.8858	0.287611	9.23805	2.12301	24.0699	43.646	5.45664	19.8504	3.55487	0.816814	2.96726	0.457522	2.40708	0.465487	1.35487	0.226549	1.44779	0.226549	106.948	97.3947	9.5531	10.1951	11.9253
23HL18	19.3996	2.08712	6.20455	49.5871	30.8494	6.30587	11.1761	12.0511	52.5436	15.0919	111.278	244.369	12.7926	46.2112	9.56439	0.566288	0.112689	0.0464015	0.370265	5.52273	536.13	1.79924	0.83428	1.18087	0.00094697	0.751894	25.5388	0.296402	8.72159	2.13163	25.0767	45.0805	5.66288	20.5568	3.6089	0.839015	2.9517	0.4375	2.2358	0.436553	1.25473	0.212121	1.30587	0.198864	109.858	100.825	9.03314	11.1617	13.7743
23HL19	10.8324	2.08807	4.03409	50.3011	11.1553	3.85227	6.6733	8.43845	42.3333	12.5085	128.297	197.669	25.1553	50.7841	7.77652	0.960227	1.17424	0.0435606	0.374053	4.42898	447.513	2.08617	0.648674	1.23485	0.00094697	0.814394	21.2936	0.366477	9.26136	1.77652	33.3617	42.7917	7.34943	26.9223	4.89489	1.06345	4.62689	0.705492	3.85133	0.785985	2.2197	0.344697	2.10038	0.331439	131.349	116.384	14.9659	7.77658	11.3934
23HL20	12.8934	1.64338	4.76103	39.3042	10.4274	4.06618	7.96967	9.3171	41.4761	13.1976	130.452	202.434	14.8006	55.1388	8.4182	0.460478	0.0882353	0.0459559	0.283088	4.20588	467.903	2.18842	0.992647	1.03952	0.000919118	0.817096	20.2638	0.469669	12.2408	1.74816	26.9375	50.6388	5.72243	20.0901	3.46415	0.706801	2.91085	0.454963	2.59191	0.5	1.43474	0.247243	1.61857	0.250919	117.569	107.56	10.0092	10.7461	11.9379
23HL21	16.7314	3.44	3.68667	23.1533	13.9686	3.60762	3.79429	6.64952	38.6276	15.1333	149.797	189.696	14.001	38.3486	12.7648	1.75619	0.0866667	0.0590476	0.268571	4.3019	463.561	1.84857	0.94	1.3181	0.000952381	0.98	14.88	0.272381	8.67143	2.98095	23.3171	40.5276	4.98571	17.5029	3.08476	0.655238	2.6219	0.410476	2.24476	0.452381	1.32381	0.235238	1.5419	0.23619	99.14	90.0733	9.06667	9.93456	10.8472
23HL22	15.269	1.9924	5.85266	53.4867	12.6987	6.78992	9.77567	13.3146	49.5447	14.2291	159.473	229.226	16.6568	65.4933	10.2053	0.380228	0.11597	0.0456274	0.23384	5.5019	428.13	2.73859	0.954373	1.577	0.00095057	0.886882	27.8897	0.796578	14.8194	3.90399	25.3831	45.2234	5.76331	20.4125	3.6597	0.697719	3.1635	0.503802	2.71293	0.547529	1.62072	0.279468	1.8384	0.292776	112.099	101.14	10.9591	9.22881	9.90385
23HL23	15.19	1.5914	7.23566	44.6246	18.1998	4.12366	6.64875	13.5609	50.4328	17.086	140.852	153.608	21.1882	106.614	14.1219	0.62276	0.0483871	0.0546595	0.293907	6.76882	436.473	4.68817	1.43638	2.66756	0.00179211	0.834229	23.6604	0.778674	18.9319	5.55108	40.0932	79.5125	8.91129	30.9211	5.29928	0.916667	4.48118	0.676523	3.66398	0.730287	2.17294	0.353943	2.3172	0.370968	180.421	165.654	14.767	11.2178	12.411
23HL24	11.2817	1.95419	3.65107	28.7057	15.2173	7.29532	7.79922	11.6277	43.9903	13.2261	160.478	193.967	15.1998	46.5039	7.69396	0.390838	0.0760234	0.0341131	0.210526	4.87817	425.903	1.97953	0.794347	0.986355	0.000974659	0.927875	19.3411	0.653021	10.5	2.65984	30.4737	55.9542	6.03509	21.1374	3.60916	0.756335	3.12183	0.474659	2.44834	0.489279	1.40643	0.238791	1.52534	0.241715	127.912	117.966	9.94639	11.8602	14.3304
[truncated: 2 more columns]
