# Supplementary material for: Geochemical characteristics and detrital zircon U-Pb ages of the Yimin Formation, Kelulun Depression, Hailar Basin and constraints on uranium mineralization
Source: PLoS One. 2024 Aug 30;19(8):e0309433. doi: 10.1371/journal.pone.0309433 (PMC11364426; doi:10.1371/journal.pone.0309433)
Supplement: S3 Table — Detrital zircon U-Pb isotope data. (XLSX) [file pone.0309433.s003.xlsx]

## Sheet: Sheet1
Detrital zircon U-Pb isotope data of the Yimin Formation sandstones
Sample	Pbppm	Uppm	Thppm	206Pb/204Pb	1s%	238U/206Pb	1s%	207Pb/206Pb	1s%	208Pb/206Pb	1s%	207Pb/235U	1s%	206Pb/238U	1s%	Rho	208Pb/232Th	1s%	207Pb/206Pb	2s (abs)	2ssys (abs)	206Pb/238U	2s (abs)	2ssys (abs)	207Pb/235U	2s (abs)	2ssys (abs)	208Pb/232Th	2s (abs)	2ssys (abs)	conc（%）
23HL02-1	12.9688	81.9677	141.981	45.8341	24.2561	23.4163	5.77581	0.048169	20.8164	0.208906	14.8209	0.33133	22.7718	0.0427052	5.77581	0.379596	0.0206983	15.8306	594.276	904.479	1008.68	269.381	30.4983	33.7371	274.76	104.793	158.309	412.949	129.133	223.166	98.0228
23HL02-2	22.7272	79.4725	239.475	47.2631	6.47552	25.17	3.74953	0.0560188	12.966	0.386248	5.71206	0.326757	12.6341	0.0397298	3.74953	0.327803	0.0160435	6.07017	398.46	462.491	590.169	250.973	18.444	22.8195	273.564	62.483	142.062	321.441	38.6949	147.966	91.3865
23HL02-3	52.4295	250.432	587.898	84.3932	10.9654	24.3687	3.74051	0.0510659	10.838	0.311221	8.70689	0.282065	9.74245	0.0410362	3.74051	0.0243311	0.0142063	5.96725	110.96	548.081	755.338	259.085	18.9825	23.5079	246.658	43.7848	123.859	284.952	33.764	131.131	95.0857
23HL02-4	301.112	1694.21	3987.43	586.088	5.34542	24.2964	0.866206	0.0532697	2.46688	0.228087	2.28002	0.297796	2.56932	0.0411584	0.866206	0.304466	0.0116846	2.24988	288.765	115.095	492.355	259.99	4.41487	14.6206	263.784	11.9086	119.806	234.767	10.4987	106.806	98.5513
23HL02-5	41.4075	136.442	338.965	214.834	6.5448	25.1902	1.77562	0.0486207	4.15474	0.277425	3.10309	0.296391	4.52473	0.039698	1.77562	0.188085	0.0147559	2.75315	42.8791	210.033	560.508	250.885	8.73132	16.0182	260.873	20.634	119.501	295.987	16.1704	132.018	96.0964
23HL02-6	98.7289	283.667	666.178	291.275	5.54315	23.3565	1.90188	0.0499377	3.32017	0.237697	2.70244	0.280232	4.12079	0.0428146	1.90188	0.20501	0.0176999	2.10184	187.421	188.352	612.39	270.207	10.0597	17.606	249.816	18.2286	115.382	354.592	14.7855	156.125	92.1577
23HL02-7	56.0485	104.23	266.654	82.0739	6.76047	23.7581	2.26033	0.0534052	6.27382	0.237716	5.70834	0.286709	6.10563	0.0420909	2.26033	0.0400481	0.0189293	4.98105	206.894	339.397	651.651	265.684	11.7613	18.4506	252.492	28.1968	122.355	378.715	37.4343	171.35	94.9083
23HL02-8	122.931	115.217	380.257	64.6411	8.1384	26.3566	2.29506	0.0518903	5.18687	0.31164	4.70551	0.252328	4.69455	0.0379412	2.29506	0.09875	0.0188704	3.99765	76.3917	312.068	693.194	239.943	10.809	16.8044	226.12	19.4027	108.42	377.576	29.909	169.286	94.0682
23HL02-9	2806.32	371.359	1464.68	176.902	10.5362	24.2753	1.74787	0.0553263	5.04454	0.295472	3.69567	0.30274	4.96611	0.0411941	1.74787	0.0786571	0.0191794	3.09505	315.372	233.375	529.972	260.189	8.91217	16.536	266.757	23.0181	121.924	383.895	23.5431	171.464	97.5072
23HL02-10	971.559	784.342	3890.87	335.23	5.68684	23.2173	1.24298	0.056079	3.16353	0.29455	2.20739	0.326679	2.96344	0.0430713	1.24298	0.0336773	0.0194677	1.82806	412.52	130.94	445.891	271.799	6.61241	15.9631	285.65	14.8166	130.623	389.642	14.1061	173.094	95.0306
23HL02-11	132.528	303.46	1554.66	97.7256	11.7613	23.0586	5.19755	0.0573504	11.5319	0.236348	6.70906	0.328252	7.99101	0.0433678	5.19755	0.353075	0.0202607	5.8022	178.548	541.031	724.783	273.434	27.8076	31.4148	285.176	39.0642	132.064	405.206	46.5433	184.728	95.7961
23HL02-12	11.4722	85.5079	144.653	104.854	4.7416	26.0699	3.02125	0.0569354	7.45692	0.291097	5.1896	0.282649	7.52885	0.0383585	3.02125	0.0909948	0.00841568	4.86137	441.192	335.184	570.647	242.478	14.3705	19.3735	246.79	33.5585	119.719	169.316	16.3859	76.8238	98.2372
23HL02-13	343.102	15190.5	23361.9	322.163	3.86016	23.2893	1.60021	0.0470052	4.82613	0.52614	2.91235	0.282756	4.54543	0.0429381	1.60021	0.0285609	0.0101461	2.15675	9.62363	196.287	462.093	270.959	8.492	16.803	250.668	20.2277	116.7	204.021	8.7562	91.8809	92.2201
23HL02-14	101.836	1339.15	5430.43	81.7782	8.34177	24.547	2.82339	0.0545896	8.19856	0.290701	5.46617	0.319901	7.33085	0.0407381	2.82339	0.0525518	0.0117095	4.48683	56.2139	474.281	760.375	257.245	14.2658	19.8489	275.346	35.7239	130.532	235.188	20.9886	105.948	93.2024
23HL02-15	107.94	163.986	870.412	206.891	6.21047	23.8799	1.4042	0.0566791	3.33864	0.571796	2.41772	0.302898	3.76129	0.0418762	1.4042	0.26491	0.0102535	1.77615	421.64	147.901	478.67	264.4	7.27278	15.909	266.722	17.4897	121.544	206.173	7.28606	93.1902	99.1255
23HL02-16	22.2184	105.177	207.047	130.131	4.03316	24.6943	1.81892	0.0549199	6.08068	0.20306	4.47785	0.27372	5.5651	0.0404951	1.81892	0.180213	0.0085227	3.34294	166.461	275.43	540.81	255.819	9.12336	16.4617	242.065	23.7831	112.676	171.492	11.417	77.5204	94.4753
23HL02-17	51.7913	179.624	471.623	183.767	7.34793	24.6413	1.26863	0.0541175	4.39973	0.261535	3.33136	0.27338	4.53078	0.0405822	1.26863	0.181634	0.00824091	2.5698	228.035	229.478	583.162	256.401	6.37683	15.1387	242.944	19.749	114.157	165.862	8.4913	73.9498	94.6104
23HL02-18	14.1438	68.2215	140.102	66.6931	6.14422	25.0357	2.14924	0.0555771	6.97518	0.199983	7.14909	0.264371	6.49885	0.039943	2.14924	0.295212	0.00772811	6.93248	181.453	351.745	626.237	252.368	10.64	17.2075	233.365	27.7708	113.613	155.457	21.459	72.4782	92.1758
23HL02-19	148.058	631.215	1918.31	376.286	11.6675	23.7114	2.29598	0.0519944	4.56339	0.211804	3.63569	0.276881	5.0375	0.0421739	2.29598	0.491991	0.00747172	3.78336	215.477	225.63	555.945	266.241	11.9703	18.606	247.022	22.2973	116.28	150.444	11.3431	67.8961	92.5113
23HL02-20	60.9718	185.738	471.104	299.257	6.97471	22.4903	2.11355	0.0520684	5.1104	0.308522	3.70097	0.347764	4.57983	0.0444637	2.11355	0.0320561	0.0237191	3.22872	203.495	249.562	560.022	280.361	11.6051	18.9566	300.803	24.318	138.789	473.643	30.2243	215.866	92.9652
23HL02-21	54.0798	169.631	412.828	298.811	5.29147	23.0284	1.52571	0.0486562	3.44223	0.324721	3.81241	0.325075	3.0511	0.0434246	1.52571	0.295861	0.0277517	3.37713	60.5668	188.576	593.801	273.967	8.17774	16.7636	284.521	15.1855	129.556	552.904	36.8622	247.53	96.2204
23HL02-22	35.62	187.179	364.439	349.037	6.03782	24.4412	2.05642	0.0433617	4.89594	0.237953	3.88564	0.272798	4.69399	0.0409145	2.05642	0.0760379	0.0234653	3.65887	288.935	283.62	660.892	258.442	10.4139	17.3141	243.529	20.5592	115.321	468.616	33.914	208.523	94.0584
23HL02-23	16.102	78.4654	164.97	139.495	6.83217	25.4478	3.48201	0.0432775	6.71098	0.284197	5.67396	0.249871	5.91005	0.0392961	3.48201	0.0494222	0.020062	4.56126	325.538	429.892	785.027	248.323	16.9655	21.5674	233.087	28.8908	129.183	401.273	36.209	180.942	93.6701
23HL02-24	11.3018	82.895	143.449	137.273	7.31453	25.8112	1.81022	0.0443106	11.9275	0.213103	6.67288	0.26948	11.8499	0.0387428	1.81022	0.1477	0.0177039	6.88923	453.945	550.047	726.785	245.012	8.71435	15.7756	237.424	48.9484	117.506	354.472	48.3985	162.615	96.8541
23HL02-25	16.4101	298.657	357.942	65.6246	9.00213	27.9493	3.27863	0.0556169	11.2967	0.508783	8.06914	0.243609	10.4302	0.0357791	3.27863	0.0505232	0.00523232	6.74881	172.378	595.684	805.535	226.48	14.6034	19.0086	214.528	40.8457	108.931	105.44	14.1991	48.9348	94.5797
23HL02-26	29.8488	757.485	622.26	190.315	8.53974	24.7316	3.10472	0.0543608	9.72929	0.274082	5.78088	0.274236	9.50042	0.040434	3.10472	0.245735	0.00641114	5.83861	115.243	580.302	844.082	255.424	15.5262	20.681	241.536	42.1273	121.856	129.141	15.0328	59.2749	94.4108
23HL02-27	16.2853	152.395	388.923	73.5172	8.76063	27.5771	2.56821	0.0521398	6.83303	0.282168	6.65895	0.251051	6.663	0.036262	2.56821	0.138619	0.00529083	5.81311	150.469	465.192	840.234	229.522	11.5702	16.8943	223.965	27.2475	108.893	106.622	12.3577	48.938	97.5492
23HL02-28	38.309	209.278	517.912	149.566	4.81673	24.8576	1.53424	0.0504049	3.3463	0.30118	3.75088	0.271671	3.43456	0.0402292	1.53424	0.00652739	0.0057553	2.86559	208.366	174.046	564.019	254.195	7.65579	15.6341	242.632	14.9329	113.072	115.98	6.62748	51.7866	95.3449
23HL02-29	179.409	342.724	2172.05	228.612	7.41366	24.6608	1.47783	0.0514206	3.78345	0.760875	1.98217	0.272045	3.68532	0.0405501	1.47783	0.0635217	0.00626886	1.80425	192.437	199.593	578.587	256.188	7.42164	15.5985	242.704	16.1226	114.067	126.306	4.54355	55.5667	94.5947
23HL02-30	76.504	300.019	810.913	229.749	3.6357	24.2036	1.78743	0.0561259	5.41155	0.278442	3.27959	0.300161	5.65368	0.0413162	1.78743	0.322151	0.00697663	2.71187	343.596	232.239	498.241	260.924	9.14442	16.7	263.317	26.0642	121.591	140.51	7.5946	62.625	99.0874
23HL02-31	7.83155	78.1983	279.13	85.8067	6.54636	25.9802	3.32732	0.041782	6.68283	0.210632	7.10284	0.262427	5.83951	0.0384909	3.32732	0.125548	0.00591175	6.65122	533.333	443.914	814.161	243.305	15.8995	20.5721	234.068	24.7295	111.888	119.085	15.7988	55.0956	96.13
23HL02-32	43.4205	1423.55	595.178	480.36	7.89833	23.7798	1.69382	0.0656495	6.89732	0.253748	4.24385	0.32461	7.36875	0.0420525	1.69382	0.296478	0.00801039	4.55331	523.038	283.833	510.309	265.478	8.8014	16.6976	278.902	34.4351	126.476	161.206	14.6161	74.3132	95.0683
23HL02-33	26.1543	111.427	174.239	121.897	5.36632	24.3556	1.6721	0.0526414	5.2718	0.224721	3.79162	0.308376	5.09231	0.0410583	1.6721	0.0528137	0.0207731	3.60036	78.0027	293.42	642.897	259.318	8.49743	16.2665	269.194	24.3791	125.804	415.294	29.6091	186.282	96.2625
23HL02-34	39.0262	168.042	272.163	188.877	6.27291	25.1046	1.81731	0.0537608	3.44949	0.252393	3.27843	0.311348	3.52219	0.0398334	1.81731	0.174494	0.0209036	2.86976	290.49	164.556	517.109	251.72	8.98467	16.2205	273.443	16.7851	123.996	417.975	23.7252	185.644	91.7273
23HL02-35	7.15932	37.6142	50.6828	44.7273	7.12436	26.4075	2.48512	0.0567571	7.947	0.254128	6.22199	0.3	7.16836	0.037868	2.48512	0.15575	0.0206713	4.27491	205.98	413.955	676.668	239.469	11.6961	17.3809	259.047	34.5716	129.057	413.167	35.0073	185.546	92.1456
23HL02-36	13.0637	61.4989	103.405	80.6439	5.93486	25.8925	2.45585	0.0543486	6.72992	0.302835	5.65668	0.292731	5.92189	0.0386213	2.45585	0.128724	0.018213	4.37034	53.4963	363.88	664.185	244.155	11.7579	17.5829	256.422	27.2205	121.621	364.523	31.6125	164.11	95.0987
23HL02-37	12.3995	101.614	103.046	150.127	3.63889	25.5636	1.86931	0.0537177	4.18175	0.206855	4.07864	0.297596	3.96406	0.0391181	1.86931	0.179658	0.0160082	4.47447	204.165	207.961	551.727	247.283	9.0771	16.0641	262.402	18.3298	120.595	320.743	28.4713	145.791	94.0671
23HL02-38	18.107	102.596	167.665	130.915	6.39996	27.2199	2.17641	0.0526404	5.05892	0.359059	3.32635	0.270946	4.81632	0.0367378	2.17641	0.0781834	0.0134025	2.94295	170.391	299.833	678.886	232.483	9.92836	15.9377	240.692	21.0243	114.509	269.017	15.7411	122.437	96.53
23HL02-39	25.2679	134.113	182.121	161.894	10.6523	22.1834	2.42421	0.0673241	4.49748	0.339179	4.19359	0.435648	4.53209	0.0450787	2.42421	0.00421569	0.0179403	2.85777	827.748	211.553	527.648	284.107	13.4493	20.2525	363.563	28.3379	163.667	359.304	20.3561	157.798	75.4639
23HL02-40	10.4959	109.23	97.5275	127.843	6.90657	26.8427	2.36198	0.0553154	6.15522	0.232604	4.60811	0.288809	6.26393	0.0372541	2.36198	0.186394	0.0125114	4.58207	226.073	335.468	652.848	235.706	10.9568	16.7514	254.036	28.4399	120.463	251.197	22.8598	113.904	92.5146
23HL02-41	14.0948	117.41	124.582	142.324	4.81989	25.867	2.18093	0.0537502	5.26727	0.304919	4.64087	0.292132	4.99488	0.0386593	2.18093	0.0308692	0.0122164	2.9602	242.657	246.371	540.327	244.417	10.4666	16.7762	257.256	22.5887	118.763	245.364	14.4433	109.921	94.8817
23HL02-42	198.775	330.663	634.623	89.9088	5.21744	25.1954	2.72344	0.0532084	6.53277	0.377951	4.82261	0.311655	6.46136	0.0396898	2.72344	0.128578	0.0173889	4.37722	273.818	309.899	577.611	250.732	13.3936	18.9714	269.503	30.6599	126.107	348.16	30.2001	156.58	92.7836
23HL02-43	20.7682	390.589	206.683	70.4514	6.16696	26.4489	2.08378	0.0512166	7.62376	0.250077	6.46505	0.284804	7.57608	0.0378087	2.08378	0.0142478	0.0119207	5.74407	243.011	406.418	681.941	239.142	9.77557	16.1185	247.566	32.694	115.882	239.283	27.3256	109.723	96.538
23HL02-44	8.75976	81.1915	86.5618	120.194	12.0563	27.5848	2.89811	0.0483479	9.22865	0.302758	5.26203	0.249105	10.9619	0.0362518	2.89811	0.191017	0.00891587	5.87897	26.6144	549.288	822.018	229.502	13.0664	17.9565	221.968	42.4515	108.475	179.365	20.9932	82.2818	96.6629
23HL02-45	6.27148	91.6183	64.1404	114.958	8.67681	27.3387	2.36028	0.0583162	6.18497	0.204729	5.26085	0.29042	6.05316	0.0365782	2.36028	0.00940264	0.00891554	4.42884	323.048	372.67	722.523	231.51	10.7416	16.4302	255.564	27.8562	121.872	179.35	15.8202	81.2559	90.1231
23HL02-46	6.38668	90.2546	65.9429	110.755	5.8524	26.6414	2.38949	0.0491429	6.17266	0.206855	6.66818	0.252408	6.89004	0.0375356	2.38949	0.380252	0.00905106	6.49793	40.9891	295.442	573.977	237.467	11.1396	16.9199	225.668	27.6765	107.18	182.016	23.5364	84.2359	94.9046
23HL02-47	17.1599	175.963	157.351	201.105	4.12446	24.7511	1.7007	0.0527257	4.82849	0.250916	2.83383	0.284323	4.29012	0.0404023	1.7007	0.0448203	0.00955162	2.64074	200.884	227.666	535.362	255.264	8.52098	16.1237	252.033	19.5404	119.048	192.116	10.1018	85.2514	98.7261
23HL02-48	18.7833	154.221	205.116	106.476	11.0689	25.7802	2.45506	0.0516784	5.79941	0.338556	6.08139	0.276926	5.8105	0.0387895	2.45506	0.320712	0.00875726	4.96428	85.7017	293.723	597.73	245.241	11.8375	17.7097	245.729	25.5115	116.017	176.175	17.4113	80.2274	99.8013
23HL02-49	76.762	493.407	864.973	282.432	8.86914	26.3387	1.27116	0.0505379	3.86878	0.409864	2.25419	0.266513	3.43776	0.0379669	1.27116	0.231362	0.00880174	2.15517	143.318	178.484	506.657	240.197	5.99481	14.2098	239.088	14.56	110.112	177.113	7.60068	78.9435	99.5372
23HL02-50	6.54749	81.4777	54.1204	64.2906	5.2975	24.8869	1.86353	0.0500234	6.18942	0.220677	5.39217	0.272436	6.41067	0.0401818	1.86353	0.3046	0.0157938	4.54844	9.16897	308.996	598.907	253.875	9.28047	16.4686	239.793	27.7682	115.073	316.476	28.5397	142.574	94.295
23HL02-51	22.2178	211.351	181.568	133.719	10.2519	24.9541	1.9292	0.0542681	5.11203	0.274274	3.68274	0.296207	4.90307	0.0400736	1.9292	0.123713	0.0154919	3.19118	233.312	245.779	551.864	253.228	9.5944	16.6327	261.278	22.666	121.322	310.643	19.6714	138.437	96.8711
23HL02-52	13.687	168.114	113.994	104.377	6.6926	24.7012	1.82456	0.0514637	5.20244	0.217043	3.71876	0.288557	4.88072	0.0404838	1.82456	0.111671	0.0157726	4.00688	36.3989	247.18	546.94	255.749	9.14244	16.4632	254.409	21.7743	117.053	316.111	25.1209	141.659	99.475
23HL02-53	19.8297	146.687	182.114	60.0358	10.3462	26.9463	2.25666	0.0547188	7.84278	0.393032	4.25729	0.265979	6.16367	0.0371108	2.25666	0.099666	0.0137266	3.63825	83.4207	357.175	588.796	234.801	10.4093	16.3425	235.457	26.3979	113.524	275.442	19.9152	124.225	99.7212
23HL02-54	42.2885	479.613	366.623	228.213	5.91555	24.0555	1.15331	0.0503231	3.55914	0.226303	2.41686	0.298947	3.42035	0.0415705	1.15331	0.0612491	0.0144569	2.14934	93.9854	178.73	546.643	262.525	5.93884	15.2718	263.976	15.9697	121.454	290.066	12.3793	128.965	99.449
23HL02-55	29.0786	219.826	303.036	81.9861	3.96624	25.7436	2.32815	0.0484632	6.8698	0.364443	4.6533	0.265377	6.27747	0.0388447	2.32815	0.0344776	0.0122951	3.9528	186.195	391.005	703.353	245.543	11.2182	17.2951	234.483	26.8397	113.448	246.876	19.3929	111.051	95.392
23HL02-56	33.6452	278.524	436.616	70.6123	5.79796	25.9019	2.15345	0.0468899	8.54718	0.3107	5.50274	0.258612	8.04716	0.0386073	2.15345	0.0915004	0.0114953	5.16389	60.3524	410.924	642.538	244.089	10.3097	16.6529	226.498	33.5016	112.444	230.843	23.704	105.343	92.5238
23HL02-57	55.9515	557.269	1420.34	98.6611	5.30668	27.1145	2.07751	0.0468029	6.87535	0.254947	5.58063	0.254221	6.82372	0.0368807	2.07751	0.113517	0.0107614	4.11384	385.39	471.949	848.562	233.379	9.51956	15.7264	225.09	27.922	109.119	216.251	17.7124	97.2195	96.3838
23HL02-58	5.18832	45.2926	44.4564	75.5314	10.0802	24.8436	3.68122	0.055105	7.41533	0.317949	5.64825	0.280956	7.04317	0.0402519	3.68122	0.0134818	0.0127535	5.3686	264.764	436.715	747.11	254.231	18.3206	22.8141	259.058	37.2544	141.561	256.031	27.3124	116.554	98.1192
23HL02-59	24.375	169.681	230.061	290.502	5.45891	25.7581	1.54412	0.0528872	3.9689	0.434435	2.993	0.258167	3.54549	0.0388228	1.54412	0.0385832	0.0122015	2.15985	189.55	189.858	525.709	245.477	7.43813	15.1232	231.825	14.7187	108.093	245.093	10.5252	109.467	94.2796
23HL02-60	6.18538	87.9981	51.3029	188.385	5.15836	21.961	1.72144	0.0565921	5.03521	0.183475	5.13478	0.317806	4.41657	0.0455353	1.72144	0.0814627	0.0134636	4.63278	318.162	229.462	522.503	286.96	9.66741	18.1266	282.264	23.4281	139.139	270.118	24.8628	122.624	98.3501
23HL07-1	83.6163	434.654	2483.1	63.5743	6.01246	25.761	1.97755	0.0527609	7.02703	0.24057	4.81927	0.283838	6.7745	0.0388184	1.97755	0.179639	0.0115286	4.58222	195.962	305.543	317.092	245.415	9.52189	12.3963	247.735	31.0491	34.3581	231.545	21.0957	27.6872	99.059
23HL07-2	450.646	445.614	1022.74	122.356	6.30511	25.3015	1.64883	0.0529695	4.77035	0.295804	4.33637	0.290388	4.67445	0.0395233	1.64883	0.0678698	0.0119711	3.45049	289.634	219.572	237.21	249.813	8.07313	11.4159	256.084	20.9105	25.3661	240.439	16.4925	24.8723	97.5207
23HL07-3	23.8101	82.2229	128.491	39.2092	7.33123	25.6676	3.00451	0.0584965	9.37763	0.30869	6.34177	0.304355	8.53661	0.0389597	3.00451	0.142015	0.0119652	5.48223	70.5246	533.606	545.023	246.173	14.5089	16.5493	259.577	40.3413	43.099	240.191	26.167	32.0986	94.6995
23HL07-4	51.3076	181.074	319.996	148.077	4.34432	25.0234	1.49941	0.0525731	4.2158	0.383366	3.13872	0.294225	4.3495	0.0399627	1.49941	0.228837	0.0117845	2.91603	186.688	231.795	255.393	252.547	7.42173	11.0299	259.387	19.8656	24.6898	236.739	13.7305	22.9102	97.3278
23HL07-5	27.8172	157.118	183.494	194.83	7.34992	25.3362	2.01414	0.0540246	5.36325	0.312942	3.06903	0.293565	4.55829	0.0394691	2.01414	0.295797	0.0126922	2.46447	112.528	275.334	292.972	249.446	9.85934	12.7404	258.602	20.9624	25.6384	254.875	12.4829	23.3461	96.3955
23HL07-6	23.9862	139.944	184.917	179.775	5.69191	25.7453	1.89613	0.0500602	4.28846	0.337121	3.28335	0.271277	4.29491	0.038842	1.89613	0.239249	0.0112293	2.97039	78.0339	202.043	221.952	245.569	9.13362	12.1028	241.562	18.4746	23.0642	225.647	13.3345	21.9895	98.3549
23HL07-7	1224.15	789.265	614.87	81.4452	8.24505	24.0451	1.90213	0.0565313	4.60914	0.290458	3.51279	0.323664	3.80966	0.0415885	1.90213	0.00119365	0.0117887	2.96551	294.475	222.313	241.391	262.577	9.78336	12.9461	282.501	18.7347	24.4981	236.821	13.9597	23.045	92.6895
23HL07-8	72.3659	237.824	255.592	44.909	8.22504	24.657	1.81659	0.0499878	6.77464	0.346558	4.43596	0.299871	7.32527	0.0405564	1.81659	0.335876	0.0112122	4.1941	269.867	276.516	287.745	256.199	9.10928	12.3009	258.843	34.58	37.7544	225.251	18.7882	25.6403	98.973
23HL07-9	25.6968	163.717	114.268	44.6862	5.45149	23.9733	2.17101	0.0504688	8.60678	0.22308	6.04327	0.276341	7.45031	0.0417132	2.17101	0.134669	0.0110455	5.61233	206.846	447.697	459.046	263.319	11.1986	14.0609	248.006	34.7583	37.8471	221.838	24.7535	30.1306	94.0103
23HL07-10	35.4975	99.319	150.234	28.3032	7.56183	25.2038	2.98089	0.0553965	7.48725	0.594437	4.18367	0.298184	6.96342	0.0396766	2.98089	0.0798304	0.0123886	2.7135	208.299	336.174	347.39	250.615	14.6623	16.755	258.513	31.9341	35.1636	248.806	13.4239	23.4834	96.8974
23HL07-11	67.8754	433.013	309.235	121.203	9.01855	24.527	1.26559	0.0509658	3.84565	0.263043	2.90468	0.292271	3.74971	0.0407714	1.26559	0.0662848	0.0121836	2.31446	150.203	169.407	189.945	257.573	6.39109	10.4949	258.517	16.9895	22.3643	244.73	11.2589	22.0408	99.634
23HL07-12	44.527	220.476	204.407	65.2613	7.07506	24.7038	1.87352	0.0514137	4.8547	0.35486	3.65352	0.290121	4.57606	0.0404796	1.87352	0.105373	0.0119971	2.85618	102.592	243.037	261.915	255.718	9.40115	12.5222	255.861	21.2079	25.9057	240.985	13.6874	23.1467	99.9438
23HL07-13	26.3704	188.561	121.257	54.0548	7.05903	25.2437	2.12815	0.0564152	7.40981	0.26108	4.89128	0.313915	6.95734	0.0396139	2.12815	0.0163345	0.011702	4.19576	358.442	308.757	319.271	250.344	10.4517	13.2205	270.925	33.6905	37.1033	235.044	19.6046	26.7498	92.1036
23HL07-14	84.2848	378.771	312.079	53.9365	9.85467	26.8669	2.07653	0.0566474	5.52638	0.416895	4.62122	0.29413	5.41585	0.0372206	2.07653	0.147726	0.0112189	4.01029	320.81	253.794	269.133	235.49	9.60625	12.2652	257.865	25.0901	29.166	225.394	17.9853	25.0719	90.9295
23HL07-15	4.53554	42.6761	32.5297	41.8217	5.23221	27.2321	3.14622	0.0463562	9.05367	0.271666	6.63196	0.242025	8.77603	0.0367214	3.14622	0.116644	0.0121789	5.87291	448.598	533.158	545.386	232.275	14.3639	16.2162	212.657	34.2403	36.4586	244.418	28.5614	34.2718	91.1817
23HL07-16	18.2791	252.989	152.622	175.888	10.8153	25.4393	1.89721	0.0489961	5.46051	0.172626	5.62823	0.269419	4.51132	0.0393092	1.89721	0.320305	0.0104063	5.03093	17.1699	274.625	291.615	248.51	9.25788	12.2643	241.113	19.4322	23.8494	209.182	20.9475	26.4918	96.9786
23HL07-17	15.0098	98.8641	110.068	58.4841	5.97755	26.9074	2.24801	0.0513363	5.49544	0.360823	3.96527	0.263492	5.17063	0.0371644	2.24801	0.152539	0.0115716	3.23809	74.0106	282.996	300.287	235.126	10.3668	12.8556	234.427	22.1192	26.0349	232.474	14.971	23.4187	99.7022
23HL07-18	25.9259	150.849	159.979	77.6663	7.97031	24.6419	2.29847	0.0570067	5.81691	0.32117	6.28786	0.317101	5.58606	0.0405813	2.29847	0.0875598	0.0130835	4.66014	348.901	327.179	345.077	256.355	11.5556	14.2203	276.85	27.1612	31.3262	262.618	24.3415	31.724	92.3124
23HL07-19	118.641	424.204	681.514	99.2575	5.41057	25.6668	1.52841	0.0506358	5.53573	0.361938	3.79099	0.274294	5.48912	0.0389608	1.52841	0.0775754	0.0114038	3.47462	113.914	248.827	263.817	246.334	7.38639	10.864	242.514	23.9691	27.767	229.114	15.8338	23.7856	98.4371
23HL07-20	66.3078	1371.74	631.641	76.3758	14.895	25.3521	2.49017	0.0509299	5.8516	0.350817	4.54655	0.287049	6.35204	0.0394444	2.49017	0.00201568	0.0118376	3.81833	143.446	309.413	326.144	249.242	12.1756	14.6018	251.295	27.7412	31.0814	237.757	18.0411	25.7717	99.1795
23HL07-21	68.43	571.427	570.71	77.8898	14.4187	26.9426	2.94148	0.0554199	7.93006	0.502922	6.41987	0.277244	6.90977	0.037116	2.94148	0.0651239	0.010892	4.71615	223.785	363.759	374.597	234.856	13.5855	15.5735	246.125	29.9557	33.0301	218.906	20.537	26.6354	95.3144
23HL07-22	25.6947	580.512	186.872	115.934	7.04057	24.3505	1.70727	0.0519401	4.3663	0.158937	4.93923	0.297452	4.72994	0.0410668	1.70727	0.325844	0.0116512	4.13099	137.599	234.123	256.414	259.368	8.67936	12.0649	261.359	22.051	26.649	234.019	19.2288	26.4279	99.2351
23HL07-23	6.44119	78.501	52.7137	119.872	6.2174	26.7367	2.29308	0.0566205	6.22247	0.236083	4.66007	0.2917	5.64814	0.0374018	2.29308	0.00638551	0.0120406	3.20791	244.281	312.427	327.412	236.63	10.6785	13.1515	257.048	25.6369	29.4879	241.863	15.4203	24.2559	91.7284
23HL07-24	4.44026	43.0571	35.8815	70.6152	6.99975	25.6548	2.20934	0.0568866	6.03592	0.271503	5.26787	0.307663	5.52469	0.0389791	2.20934	0.246448	0.0122708	4.56354	345.736	323.025	339.466	246.389	10.6921	13.3405	267.968	26.5384	30.6926	246.353	22.3581	29.3946	91.6093
23HL07-25	4.17855	47.5287	36.9276	73.6275	6.98382	25.541	2.62653	0.0507723	6.52833	0.230346	4.54322	0.270861	5.80762	0.0391528	2.62653	0.0784557	0.0110748	4.03088	44.5102	302.155	315.348	247.419	12.7436	15.0457	239.365	25.3935	29.014	222.516	17.8458	24.8159	96.6909
23HL07-26	17.5951	113.363	145.759	184.232	9.35605	24.4489	2.16096	0.0538227	6.06248	0.324651	4.2584	0.297318	5.32679	0.0409017	2.16096	0.114371	0.0112814	3.26479	88.2113	307.798	323.333	258.301	10.9566	13.7806	260.447	24.7919	28.9453	226.677	14.7172	22.9105	99.1726
23HL07-27	4.7742	49.8696	41.9444	63.7701	5.82364	26.8556	3.08993	0.05525	8.06715	0.246366	6.69829	0.284581	8.11737	0.0372361	3.08993	0.0128525	0.0109565	5.70048	300.743	397.058	408.495	235.476	14.2929	16.1997	246.178	35.7116	38.4024	220.054	24.9756	30.249	95.5563
23HL07-28	19.9041	125.167	149.993	105.548	7.95187	26.2622	2.01265	0.0528506	6.75105	0.358749	4.23434	0.269937	5.76176	0.0380776	2.01265	0.0282186	0.0125079	3.65025	84.7553	334.724	348.41	240.839	9.5188	12.3041	246.16	27.6963	31.7044	251.167	18.2359	26.6684	97.815
23HL07-29	14.9367	109.084	115.683	56.1234	8.75354	25.7386	2.67666	0.0515644	5.86654	0.269757	5.07325	0.266158	5.72338	0.0388522	2.67666	0.194285	0.0114817	3.91585	100.592	272.875	287.557	245.55	12.9003	15.1505	235.895	24.3349	27.9009	230.646	17.9762	25.3547	95.9894
23HL07-30	59.3326	288.214	407.341	107.167	6.28741	24.7258	1.6804	0.050909	4.71305	0.301012	3.35583	0.285392	4.54143	0.0404435	1.6804	0.146295	0.0123014	3.12926	196.298	192.058	207.851	255.511	8.41865	11.7931	252.264	20.6581	25.2974	247.047	15.3618	24.5273	98.7209
23HL07-31	67.1271	209.737	418.85	51.6574	6.63305	26.7492	2.35523	0.053219	7.29965	0.350632	5.08272	0.271183	6.97018	0.0373843	2.35523	0.01053	0.0123174	4.6063	272.471	270.125	279.599	236.481	10.9468	13.3619	237.969	30.0171	33.0471	247.279	22.655	29.6685	99.3724
23HL07-32	9.92303	96.7639	96.4856	118.511	4.92613	25.3791	1.71241	0.0511564	6.0721	0.29849	3.77137	0.277257	5.80157	0.0394024	1.71241	0.0384228	0.0110485	3.2997	193.83	254.285	267.078	249.063	8.37069	11.6189	244.614	25.6	29.2573	222.027	14.5698	22.5404	98.1977
23HL07-33	14.5257	194.562	134.012	180.05	6.9059	27.511	1.5672	0.0531979	4.15561	0.241627	3.18529	0.266875	3.59657	0.0363491	1.5672	0.0984563	0.0119583	2.99686	223.709	198.985	219.806	230.114	7.08029	10.2758	238.701	15.4336	20.6849	240.206	14.3059	23.4609	96.3367
23HL07-34	25.2636	204.466	242.749	156.362	9.90413	25.8901	1.74674	0.0524359	5.27668	0.349654	3.26056	0.276945	4.76848	0.0386247	1.74674	0.0948316	0.0113496	2.65654	212.778	221.891	236.56	244.257	8.36921	11.5078	246.415	20.7512	25.0153	228.079	12.0481	21.3824	99.1203
23HL07-35	14.6672	192.18	141.538	129.698	8.03144	26.1748	1.66357	0.056502	5.36381	0.238247	3.7917	0.298543	4.60824	0.0382048	1.66357	0.224765	0.0116558	3.80008	326.845	239	254.307	241.656	7.89232	11.1109	263.399	21.3618	26.0331	234.164	17.6951	25.3395	91.3896
23HL07-36	11.4897	115.991	111.179	69.344	5.7932	24.0678	2.43051	0.0545438	7.02411	0.276716	4.87717	0.305003	6.16959	0.0415493	2.43051	0.195023	0.0121744	4.24529	214.994	305.945	317.517	262.305	12.4861	15.0869	266.049	28.9211	32.6001	244.478	20.6245	27.9902	98.5827
23HL07-37	11.7805	166.467	116.598	65.7094	17.0497	25.9572	3.67061	0.0491584	7.52005	0.221689	7.43988	0.264284	8.71346	0.0385249	3.67061	0.316921	0.0124159	5.22319	124.018	335.381	346.475	243.569	17.588	19.2802	234.882	37.2918	39.7412	249.329	25.9081	32.3184	96.3684
23HL07-38	6.54817	77.0459	70.2188	34.6247	7.54407	27.3373	3.82645	0.0619039	10.5765	0.274175	9.67498	0.286152	8.88902	0.03658	3.82645	0.131054	0.0121034	7.29725	150.194	501.992	510.454	231.364	17.409	18.9559	247.656	39.9281	42.4514	242.861	35.2469	39.9535	93.1982
23HL07-39	23.3589	229.294	307.6	90.705	9.51896	27.0977	3.57095	0.0548857	9.14665	0.306919	7.41058	0.273003	8.63228	0.0369035	3.57095	0.0913199	0.0104964	6.54517	103.138	547.379	559.682	233.491	16.3752	18.0358	241.072	37.7356	40.2598	210.944	27.4502	31.9431	96.805
23HL07-40	21.5049	177.767	283.67	69.9516	6.93765	25.3207	2.97072	0.0533519	7.29021	0.310041	5.31153	0.281993	6.52409	0.0394934	2.97072	0.0149256	0.0115743	4.8769	28.6711	388.251	401.903	249.484	14.5142	16.599	246.917	29.1252	32.459	232.438	22.5729	28.8888	98.9658
23HL07-41	21.5223	217.599	187.083	135.92	9.44618	26.2897	1.32107	0.051278	3.38525	0.272833	2.87645	0.26686	3.16883	0.0380377	1.32107	0.000525882	0.0112414	2.44712	190.37	156.801	180.959	240.62	6.24216	9.98179	239.028	13.5419	19.2758	225.907	10.9945	20.6669	99.3365
23HL07-42	100.353	483.021	807.78	523.137	5.10206	25.1883	0.968982	0.0520167	2.66641	0.52143	1.69421	0.282287	2.48914	0.0397009	0.968982	0.172884	0.0117395	1.38859	223.84	127.982	158.559	250.956	4.77044	9.41348	251.689	11.1755	18.2374	235.886	6.51148	19.3941	99.7085
23HL07-43	3.72683	34.1788	30.1722	35.9923	7.23112	26.172	3.16687	0.0563965	8.69867	0.297692	6.12013	0.279332	7.89494	0.0382087	3.16687	0.0712202	0.0116424	5.23813	265.128	367.935	377.069	241.497	15.0097	16.9214	242.452	34.9887	37.7701	233.773	24.3734	30.3732	99.6052
23HL07-44	9.88977	90.3716	71.1189	91.1757	7.88224	25.0704	1.62331	0.047975	5.6914	0.276953	4.74308	0.257748	5.18345	0.0398877	1.62331	0.104323	0.0128615	3.02116	11.1309	241.136	254.899	252.073	8.02601	11.4388	229.897	21.7775	25.6152	258.226	15.5007	25.2918	90.7976
23HL07-45	4.96065	64.1539	39.8981	62.3594	5.80609	27.0192	2.28468	0.0524979	5.91017	0.204758	5.22558	0.270087	5.95419	0.0370108	2.28468	0.0891792	0.0114337	4.78527	67.2154	328.836	346.276	234.168	10.5154	12.9669	238.668	25.4686	28.9339	229.639	21.8559	28.181	98.0969
23HL07-46	7.37759	56.9223	57.7189	49.0745	8.36654	25.3084	2.10589	0.050101	7.63664	0.306821	5.1488	0.276214	7.92908	0.0395125	2.10589	0.0106547	0.0116035	5.12237	158.698	420.659	434.159	249.706	10.3109	13.0942	240.407	33.5793	36.2266	233.005	23.7228	29.8021	96.2054
23HL07-47	4.57352	36.0439	38.6441	31.7947	9.72164	27.4013	2.7418	0.0539742	10.0046	0.321735	7.83299	0.259097	9.28731	0.0364946	2.7418	0.0153825	0.0109616	6.07328	132.806	455.037	463.602	230.915	12.4613	14.5401	224.548	38.6545	40.8982	220.13	26.5962	31.5958	97.2042
23HL07-48	24.9853	236.528	192.658	236.465	5.37357	25.223	1.25157	0.047129	4.16927	0.237651	2.49963	0.254156	3.94482	0.0396463	1.25157	0.0133766	0.0116812	2.27945	55.9591	209.408	231.185	250.603	6.15084	10.1716	228.274	16.3727	21.1083	234.7	10.6336	21.0535	90.6747
23HL07-49	20.7313	250.189	311.662	51.213	6.90993	26.8944	2.30243	0.0526714	5.83942	0.310849	5.25622	0.260472	4.8674	0.0371825	2.30243	0.136719	0.0116129	4.89198	134.656	264.148	278.49	235.233	10.649	13.097	232.408	20.5524	24.6188	233.207	22.68	28.991	98.792
23HL07-50	56.5346	756.915	2227.58	74.0557	6.85335	25.4474	1.71593	0.0502543	7.23907	0.343966	3.78129	0.274408	6.8323	0.0392968	1.71593	0.221167	0.0121515	3.28677	31.1301	375.492	388.879	248.404	8.35786	11.5897	240.616	29.8764	33.0092	244.049	15.9433	24.7219	96.8151
23HL07-51	144.157	695.39	430.23	87.0074	5.7903	24.6718	2.31191	0.0494084	5.10362	0.316684	3.41096	0.287549	5.57278	0.0405321	2.31191	0.0957594	0.0127803	3.08175	117.636	258.733	276.979	255.997	11.5968	14.2429	252.717	24.8284	28.6527	256.603	15.7191	25.3343	98.7104
23HL07-52	87.203	582.358	495.94	117.379	7.12357	26.4388	2.48337	0.055633	5.87649	0.349662	4.87731	0.291224	5.93905	0.0378232	2.48337	0.257832	0.0108287	3.6492	325.725	267.224	281.555	239.241	11.6546	13.9886	256.635	27.0245	30.7194	217.647	15.8048	23.1163	92.9846
23HL07-53	80.3255	521.842	557.641	151.023	8.09763	26.1683	2.00511	0.0496398	6.17763	0.403096	4.50492	0.262722	5.52642	0.0382142	2.00511	0.145858	0.0105008	3.80297	10.1726	329.521	345.551	241.714	9.51559	12.3186	235.312	23.3816	27.0396	211.101	15.9762	22.8692	97.3161
23HL07-54	22.1501	228.116	145.351	82.3279	7.8594	24.9772	2.18644	0.049281	5.18117	0.26607	4.43753	0.274489	5.90439	0.0400365	2.18644	0.174794	0.0124467	3.91476	5.73306	273.431	292.16	252.943	10.8441	13.5809	242.148	25.5807	29.1172	249.904	19.4572	27.4474	95.6391
23HL07-55	22.8806	238.002	178.69	91.4396	7.38046	27.4369	2.14741	0.0476392	6.39375	0.291854	4.68002	0.246597	6.43232	0.0364472	2.14741	0.0699952	0.0107424	4.18541	174.777	375.112	392.172	230.68	9.73109	12.2677	219.704	25.454	28.447	215.867	17.9755	24.555	95.126
23HL07-56	79.5562	2671.24	1153.84	457.942	6.41982	52.5175	1.63174	0.0517273	4.21318	0.190575	3.70233	0.138351	4.18672	0.0190413	1.63174	0.257397	0.00603227	4.01982	215.799	200.897	221.375	121.588	3.93122	5.58812	131.323	10.3661	13.0627	121.548	9.74114	13.5642	92.3016
23HL07-57	14.6173	101.214	126.588	149.087	3.89832	25.7915	1.95081	0.0528845	3.97868	0.402775	3.37516	0.29086	4.12171	0.0387724	1.95081	0.211207	0.0120941	2.56629	249.173	213.683	237.97	245.132	9.38413	12.2859	256.977	19.0336	24.1248	242.934	12.39	22.5203	95.2821
23HL07-58	3.77901	45.8463	34.6609	65.6866	5.34326	27.4259	2.31783	0.0521845	7.82654	0.236288	4.82984	0.248536	6.66254	0.0364619	2.31783	0.283006	0.0113107	4.57998	81.2201	321.33	331.155	230.766	10.5163	12.9047	227.268	28.7397	31.9014	227.209	20.6923	27.1632	98.4724
23HL07-59	27.4152	191.037	242.013	253.517	4.22134	26.0133	1.42984	0.0545961	3.84854	0.384991	2.7408	0.28979	3.48694	0.0384418	1.42984	0.145728	0.0113434	1.95994	267.357	189.735	212.705	243.121	6.82316	10.4133	256.839	15.6627	21.2889	227.961	8.8878	19.7731	94.5125
23HL07-60	9.66511	47.466	86.2531	44.2506	8.11605	26.8403	2.55189	0.056082	7.20233	0.57254	4.44275	0.281287	6.26723	0.0372574	2.55189	0.105211	0.0114992	3.66995	44.4639	365.085	378.232	235.672	11.8252	14.0779	246.868	27.5608	30.9654	231.009	16.845	24.5638	95.3597
23HL07-61	21.4596	187.826	174.559	159.381	6.47777	25.3446	1.44216	0.0505253	4.00003	0.274364	3.32038	0.279616	3.9928	0.0394561	1.44216	0.12227	0.0116964	2.82075	114.967	236.97	263.634	249.412	7.05977	10.722	248.374	17.7832	22.8173	234.984	13.1755	22.4636	99.583
23HL07-62	10.567	71.1779	87.6302	46.0096	7.10838	26.4561	2.67521	0.0501632	8.41698	0.370312	5.86878	0.256935	7.53654	0.0377985	2.67521	0.0665306	0.0111314	4.60966	13.1069	349.65	358.913	239.016	12.5595	14.7525	226.077	31.218	33.9316	223.615	20.5016	26.8405	94.4359
23HL07-63	24.8094	201.526	177.186	122.098	4.14149	25.182	1.66534	0.0500962	5.02901	0.248434	3.35045	0.279907	4.10922	0.0397108	1.66534	0.0204768	0.012144	3.44273	118.665	208.018	223.112	252.869	8.96063	12.6082	248.494	18.2532	23.1623	243.89	16.6857	25.1953	98.2547
23HL07-64	54.4986	197.574	352.428	75.7478	8.02763	27.1538	2.26588	0.0513084	6.48077	0.497275	4.35993	0.258332	6.28791	0.0368272	2.26588	0.105684	0.0116851	3.0449	52.2883	300.684	314.002	233.03	10.365	12.8178	229.061	25.9808	29.1702	234.748	14.2208	23.09	98.2822
23HL07-65	79.2013	515.12	383.454	138.477	9.45742	25.6119	3.14097	0.0500637	9.90012	0.186785	7.19903	0.268345	8.96696	0.0390444	3.14097	0.0973552	0.0120564	5.63185	205.878	561.91	572.709	246.813	15.2034	17.1701	237.655	37.6418	39.9807	242.133	27.1269	32.9826	96.2192
23HL07-66	704.185	803.922	1393.41	130.625	8.45714	24.8241	1.57554	0.0514309	4.16735	0.321822	3.0825	0.285511	3.73046	0.0402835	1.57554	0.0919662	0.0124378	2.82371	139.94	203.386	224.555	254.529	7.86299	11.3802	253.237	16.868	22.2529	249.782	14.0197	23.8863	99.4913
23HL07-67	6.83363	77.9782	68.9842	63.5766	6.76941	26.2232	1.82716	0.051088	5.85493	0.288194	3.77685	0.264899	5.69477	0.0381342	1.82716	0.0367916	0.012435	3.78615	48.4864	284.839	300.225	241.183	8.65829	11.6613	234.981	23.9598	27.5039	249.678	18.7743	26.9355	97.3949
23HL07-68	11.2127	80.9778	115.965	73.6546	7.21161	26.0492	2.72655	0.0492808	5.98471	0.460925	4.03708	0.255585	5.67024	0.038389	2.72655	0.133987	0.0120146	2.84786	163.632	382.789	402.599	242.686	12.9708	15.1572	227.862	23.7843	27.3308	241.341	13.6665	23.1545	93.6995
23HL07-69	7.56974	83.2681	82.456	76.4086	6.03186	25.737	2.27134	0.05404	6.64041	0.307262	4.76441	0.285924	6.00419	0.0388545	2.27134	0.0146545	0.0117676	3.92319	94.2541	330.893	344.868	245.611	10.9373	13.5143	250.779	26.922	30.5279	236.353	18.4302	25.9709	97.9176
23HL07-70	8.36752	87.4765	90.9987	73.378	8.53414	26.702	2.2027	0.0584077	5.57129	0.352304	5.54292	0.298573	5.30034	0.0374504	2.2027	0.120011	0.0123666	4.22707	327.799	272.233	288.43	236.906	10.2557	12.8097	261.498	24.4828	28.6227	248.287	20.8604	28.3661	90.1318
23HL07-71	23.4419	250.607	216.724	198.69	5.7485	22.8582	1.27124	0.0528478	3.35337	0.27865	2.2813	0.318605	3.30548	0.0437481	1.27124	0.0543949	0.0145988	2.15844	238.732	161.836	187.212	275.984	6.86834	11.2472	279.444	16.1514	22.5123	292.9	12.5481	25.8872	98.7541
23HL07-72	14.0389	126.19	182.177	65.5686	9.16843	26.1353	2.13746	0.0493886	6.98832	0.416219	4.12281	0.258936	6.95045	0.0382624	2.13746	0.11078	0.0110158	3.712	32.8032	331.787	344.464	241.952	10.147	12.8142	228.542	28.952	31.8905	221.352	16.3474	23.6951	94.2997
23HL07-73	23.5406	217.829	282.638	102.939	6.31537	25.3135	2.07221	0.0560436	4.86498	0.383083	3.09305	0.298832	4.07365	0.0395046	2.07221	0.105515	0.0124882	2.91534	251.804	235.552	253.773	249.66	10.1475	12.9667	263.218	19.0106	24.2031	250.784	14.5443	24.2723	94.713
23HL07-74	45.6545	421.368	614.938	141.798	6.3886	26.6488	2.14087	0.0515711	4.41272	0.450538	8.15122	0.261098	3.58017	0.0375252	2.14087	0.984405	0.0121207	2.35676	81.787	236.097	258.127	237.376	9.98395	12.6008	234.124	15.0982	20.2784	243.472	11.4084	22.0376	98.6206
23HL07-75	26.2217	403.887	378.132	109.797	6.03916	24.7735	2.03921	0.0572619	6.36717	0.239352	5.22105	0.307386	5.53616	0.0403657	2.03921	0.0123453	0.0125841	3.54407	267.087	265.406	277.576	254.997	10.1925	13.1064	273.31	27.8314	32.171	252.665	17.8008	26.45	93.067
23HL07-76	7.31098	79.9128	58.2795	73.5594	7.43573	25.5556	2.45735	0.0509822	5.83419	0.234191	4.45345	0.281778	5.58419	0.0391304	2.45735	0.0452533	0.0121554	4.30097	17.9496	289.659	305.414	247.299	11.948	14.3874	248.272	24.4314	28.1802	244.07	20.874	28.1618	99.6073
23HL07-77	6.58271	60.4407	53.4511	65.3094	6.16849	25.9139	1.79549	0.051407	5.94421	0.277875	4.07343	0.275872	5.92898	0.0385893	1.79549	0.146545	0.0122224	4.50841	20.671	327.127	344.283	244.01	8.58762	11.6581	243.106	26.1236	29.7064	245.392	21.9909	29.0612	99.6288
23HL07-78	10.31	92.4852	76.4337	140.021	4.45927	24.365	1.89777	0.0527779	4.84179	0.272396	3.92886	0.299219	4.60065	0.0410424	1.89777	0.186713	0.0132052	2.83078	228.833	205.974	222.054	259.199	9.64198	12.7716	262.881	21.5464	26.2725	265.09	14.9171	25.3734	98.5895
23HL07-79	5.17854	54.6214	39.7001	166.033	4.34531	25.3209	2.09741	0.0485753	4.82169	0.250251	4.34603	0.266561	5.3527	0.0394931	2.09741	0.218874	0.0130351	3.84825	65.8671	288.108	310.781	249.586	10.2626	13.053	236.779	22.2449	25.9382	261.64	20.0142	28.4767	94.7336
23HL07-80	2.80056	26.5412	22.7966	74.3533	6.94435	25.7566	3.24736	0.0550232	8.19192	0.306968	6.53488	0.30524	9.14786	0.038825	3.24736	0.242455	0.0128465	5.73451	419.717	348.125	357.854	245.303	15.657	17.5588	259.587	40.9023	43.3472	257.732	29.323	35.4478	94.3417
23HL07-81	13.3492	113.351	109.432	224.5	6.72057	25.0107	1.79119	0.0505474	4.0873	0.312724	3.12452	0.277169	3.67738	0.039983	1.79119	0.00977049	0.0123795	2.36606	108.763	218.266	241.838	252.649	8.88107	12.0697	246.783	16.0474	21.301	248.638	11.6948	22.5263	97.651
23HL07-82	6.52918	68.381	55.2795	92.7097	6.90691	25.9665	1.80537	0.0495781	5.79196	0.264277	4.87105	0.264744	5.48778	0.0385111	1.80537	0.1276	0.0118525	3.5791	126.321	332.271	350.6	243.524	8.63217	11.6893	235.04	23.47	27.1902	238.066	16.9387	25.0344	96.4545
23HL07-83	476.723	4468	13148	298.144	7.50294	25.1123	1.37647	0.0510809	3.4071	0.296734	3.05572	0.283041	3.13931	0.0398211	1.37647	0.0160106	0.0124097	2.45426	160.621	170.351	196.285	251.688	6.79326	10.599	252.091	14.0937	20.157	249.247	12.1559	22.8021	99.8402
23HL07-84	90.4036	217.474	392.83	63.2696	4.76422	26.7943	2.86944	0.0558247	6.86873	0.350697	5.16346	0.28417	6.48885	0.0373213	2.86944	0.16043	0.0109303	4.48718	513.066	257.311	267.482	236.033	13.3028	15.3417	254.887	31.9581	35.6546	219.605	19.6174	25.9771	92.3187
23HL07-85	158.516	727.872	912.846	351.406	6.16611	25.5171	1.32767	0.053954	3.13417	0.313783	2.32061	0.293087	3.106	0.0391894	1.32767	0.160827	0.0124415	1.96039	311.745	146.736	172.822	247.765	6.44943	10.282	259.699	14.3329	20.6117	249.889	9.73451	21.653	95.2966
23HL07-86	22.1329	156.037	155.8	106.934	5.11948	27.1566	1.9736	0.0520022	4.83315	0.280325	4.90023	0.264854	4.80093	0.0368235	1.9736	0.141657	0.0114497	4.12729	115.859	262.849	283.439	233.033	9.04235	11.7816	236.008	20.1215	24.2047	229.997	18.879	25.9584	98.7313
23HL07-87	48.9131	308.126	335.146	259.255	7.0721	24.0554	1.79355	0.0507725	6.40317	0.311962	3.49759	0.297011	6.35328	0.0415707	1.79355	0.237738	0.0126232	3.70156	3.08835	396.527	414.509	262.52	9.22722	12.5326	261.31	30.0973	33.7207	253.492	18.6347	27.0509	99.5381
23HL07-88	15.0187	141.828	107.849	126.227	4.95386	25.0984	1.81167	0.0510371	5.41844	0.231851	4.16011	0.280834	5.28807	0.0398432	1.81167	0.225716	0.0126821	3.74697	29.9032	282.094	299.807	251.782	8.94459	12.0933	247.896	23.2603	27.2103	254.607	18.966	27.3569	98.4446
23HL07-89	7.49397	70.6271	53.796	56.5347	10.8212	24.2276	2.45661	0.0502855	7.10716	0.234846	4.86532	0.284751	6.75395	0.0412752	2.45661	0.191765	0.0127648	4.62037	19.9784	322.105	334.011	260.589	12.5455	15.1083	249.067	30.4472	33.711	256.21	23.5483	30.7992	95.4783
23HL07-90	43.2362	252.584	337.714	265.767	4.66429	25.7662	1.47938	0.0509264	3.36662	0.404081	2.50975	0.272852	3.02557	0.0388105	1.47938	0.0272441	0.0119846	2.46826	137.596	162.751	188.087	245.405	7.12696	10.6707	243.887	13.124	19.134	240.751	11.8101	22.0639	99.3796
23HL07-91	30.9376	442.6	4895.11	54.9822	8.01062	26.0079	4.30012	0.0519357	10.3073	0.457152	7.44814	0.274833	9.03914	0.0384499	4.30012	0.078601	0.0125784	5.62133	66.2194	498.319	507.16	242.8	20.5449	22.0028	236.852	39.2071	41.6058	252.4	28.2006	34.3087	97.5197
23HL07-92	86.9501	3204.98	363.815	261.354	5.37546	24.7581	1.28427	0.0531464	3.87161	0.240042	4.16761	0.301172	4.11785	0.0403908	1.28427	0.411046	0.0117222	3.41909	231.67	191.919	214.894	255.214	6.42816	10.4595	264.944	19.477	24.6956	235.474	16.0111	24.2701	96.2588
23HL07-93	79.5257	1541.28	2451.89	195.448	10.0198	25.0441	1.65108	0.0498366	5.42319	0.33438	3.05021	0.274661	4.7063	0.0399296	1.65108	0.288235	0.0128208	2.94782	85.1111	258.365	274.563	252.354	8.18264	11.5628	244.7	20.5242	24.8437	257.444	15.0817	24.9912	96.9202
23HL07-94	83.0236	791.597	1120.65	201.599	14.5028	25.3683	1.81713	0.0525897	4.10322	0.474922	3.2711	0.291279	3.95303	0.0394193	1.81713	0.0701093	0.0125521	2.79954	217.651	210.628	233.206	249.187	8.8842	11.9953	258.341	18.2601	23.5217	252.089	14.0201	24.0219	96.3926
23HL07-95	13.1433	198.241	146.712	98.4707	4.87439	26.4806	1.83236	0.0478514	5.95008	0.276237	5.58104	0.24983	5.78435	0.0377635	1.83236	0.0894864	0.0126666	3.91215	285.022	359.926	378.766	238.886	8.59775	11.565	223.207	23.3422	26.6955	259.054	21.7561	30.7003	93.2139
23HL07-96	12.0985	229.957	155.961	139.447	2.06424	24.9549	3.19552	0.0488176	5.60939	0.195709	7.04466	0.277486	7.07668	0.0400722	3.19552	0.57314	0.0104174	8.84718	56.1319	287.045	303.897	253.213	15.8166	17.7972	247.038	30.4374	33.422	209.352	36.8215	40.2319	97.5316
23HL07-97	4.06668	50.8554	34.6535	27.1839	9.10988	26.6656	3.63544	0.0591945	10.0757	0.374335	11.7058	0.29144	10.8541	0.0375015	3.63544	0.469487	0.0163467	12.4098	342.289	514.812	524.366	237.066	16.9073	18.5643	247.276	44.9682	46.8935	291.426	40.4263	42.3707	95.784
23HL07-98	12.5054	127.123	112.18	84.1503	9.10095	23.7317	2.31546	0.0483167	5.94444	0.307794	4.28245	0.28296	5.9463	0.0421377	2.31546	0.0698782	0.0136252	2.94466	39.8672	267.424	281.448	265.968	12.0624	14.8071	249.869	26.5909	30.2181	273.479	15.9858	26.5075	93.7582
23HL07-99	4.0678	54.9453	39.7631	41.7211	6.59377	26.3695	3.07538	0.0510374	7.68073	0.252647	5.36624	0.263316	6.67285	0.0379226	3.07538	0.190975	0.0119084	4.67174	72.536	362.294	373.79	239.736	14.4691	16.4166	232.309	28.3392	31.4477	239.117	22.2291	28.9414	96.8533
23HL07-100	2609.32	723.846	5050.27	113.714	6.08421	25.6933	1.43298	0.0543485	3.91988	0.251005	3.60052	0.292219	4.03723	0.0389207	1.43298	0.187129	0.0122883	3.44992	289.393	189.741	211.925	246.092	6.92592	10.557	258.148	18.5388	23.6838	246.769	16.9201	25.5187	95.2183
23HL07-101	182.577	206.135	744.455	30.3209	9.38629	25.8906	2.55464	0.0478589	6.90432	0.23399	5.39708	0.255343	6.60497	0.0386241	2.55464	0.0277386	0.0116515	4.3548	102.307	347.623	361.225	244.151	12.2382	14.565	226.295	27.0375	30.0619	234.012	20.2481	27.1654	92.4092
23HL07-102	176.651	558.978	1207.52	104.142	7.5494	25.0285	1.37965	0.0502942	5.05396	0.271046	3.53847	0.273502	4.62137	0.0399544	1.37965	0.189722	0.0128327	2.65828	150.045	207.251	222.145	252.504	6.83144	10.644	242.939	20.171	24.5591	257.669	13.615	24.152	96.1388
23HL07-103	95.2962	476.419	781.398	154.756	7.06245	24.7121	1.26319	0.0499363	3.42746	0.335591	3.19006	0.277889	3.46409	0.040466	1.26319	0.267105	0.0126093	2.26722	87.5732	168.425	193.781	255.681	6.33801	10.4202	247.516	15.273	20.8234	253.227	11.4126	22.6856	96.7547
23HL07-104	10.0735	87.7775	91.958	35.6213	11.6855	24.2624	4.47998	0.0484177	10.3019	0.232574	6.70434	0.268145	9.92053	0.0412161	4.47998	0.146448	0.0118309	6.83778	234.868	603.95	614.676	260.114	22.7827	24.2761	235.619	42.6405	44.8171	237.564	32.2814	37.1512	90.1178
23HL07-105	622.603	2147.33	2844.45	241.038	8.46251	26.2146	1.37949	0.0499452	3.77796	0.401217	2.61588	0.2587	3.43393	0.0381467	1.37949	0.00955532	0.0122684	2.03182	49.7973	204.446	230.077	241.293	6.52949	10.1743	232.313	14.465	19.8008	246.432	9.95406	21.5218	96.2079
23HL07-106	293.53	982.861	1172.63	124.83	12.6439	26.4291	5.42551	0.0493417	17.2238	0.364056	6.60847	0.253026	17.3912	0.0378371	5.42551	0.0939229	0.0110157	5.57796	461.963	1077.95	1084.84	239.299	25.5261	26.6784	223.489	70.4311	71.6208	221.4	24.5667	29.9632	93.1675
23HL07-107	100.224	466.356	460.323	127.623	4.04442	25.343	2.80632	0.0497378	4.64208	0.291969	5.07613	0.266232	4.3518	0.0394586	2.80632	0.0324744	0.0120033	4.42017	105.472	259.174	281.117	249.353	13.6855	15.872	243.639	21.2746	26.4357	241.075	21.2048	28.2627	97.6822
23HL07-108	33.292	203.886	173.728	68.6086	6.44558	27.0729	2.22069	0.0574596	6.67197	0.298939	5.22971	0.285648	6.41377	0.0369373	2.22069	0.0226129	0.013064	4.71374	281.381	325.295	338.907	233.718	10.2028	12.7067	249.946	28.6503	32.0379	262.152	24.5697	31.872	93.2895
23HL07-109	36.6635	193.507	221.27	99.9096	6.00389	25.7121	1.79697	0.0470025	5.45238	0.368459	3.26384	0.249313	5.20629	0.0388922	1.79697	0.11421	0.0125675	2.77953	113.376	257.377	273.345	245.888	8.66424	11.7577	223.268	20.858	24.5037	252.373	13.9359	23.9903	90.3573
23HL07-110	36.381	185.395	248.581	200.839	4.495	25.7676	1.41937	0.0530107	4.85512	0.411761	2.72119	0.283588	4.83422	0.0388084	1.41937	0.182615	0.0122803	2.35491	102.715	259.7	279.866	245.397	6.83241	10.4713	250.581	21.5092	25.8195	246.658	11.5442	22.3124	97.9095
23HL07-111	22.8222	139.272	157.577	189.683	7.61083	25.3776	2.33798	0.0497216	6.79892	0.361027	3.84563	0.267598	6.079	0.0394048	2.33798	0.207148	0.0125286	3.49219	88.5656	435.982	453.564	249.062	11.4074	13.9579	238.054	26.3789	29.8303	251.598	17.4761	26.1792	95.4806
23HL07-112	13.2294	115.36	105.826	206.568	8.79785	25.0845	2.38876	0.0507459	9.06364	0.261863	3.92827	0.279938	8.53039	0.0398652	2.38876	0.00903728	0.0113064	4.03403	56.1801	484.214	495.296	251.93	11.8143	14.3544	246.18	37.9733	40.573	227.195	18.225	25.3334	97.6914
23HL07-113	12.3267	96.8738	91.7499	186.546	6.2477	26.1474	1.96743	0.0532557	5.445	0.300572	3.463	0.278871	5.38394	0.0382447	1.96743	0.0347144	0.0123248	3.27551	200.892	296.248	314.677	241.858	9.32369	12.1639	246.22	23.726	27.6224	247.507	16.1221	25.0489	98.2125
23HL07-114	136.252	906.07	1482.21	206.902	10.1701	26.308	2.41189	0.0483849	8.55922	0.46172	4.68039	0.262385	9.28676	0.0380113	2.41189	0.428074	0.0103803	3.61472	178.953	455.448	467.12	240.439	11.376	13.7792	232.62	37.8489	40.0461	208.696	15.0128	22.0696	96.6945
23HL07-115	34.5766	378.072	264.177	171.995	5.22664	25.4949	2.09826	0.0508594	5.06828	0.268603	4.35882	0.280776	4.98299	0.0392235	2.09826	0.127078	0.0137273	3.32842	121.66	279.131	299.082	247.915	10.2115	12.986	248.113	22.5717	26.8495	275.468	18.2149	28.0375	99.9203
23HL07-116	58.3736	622.093	445.115	487.974	5.47065	25.0251	1.23985	0.0508232	3.22197	0.253832	3.21577	0.282073	3.0125	0.0399599	1.23985	0.0288772	0.0129758	2.88144	140.934	156.453	182.88	252.547	6.14238	10.2188	251.172	13.3827	19.5548	260.512	14.9116	25.0722	99.4542
23HL07-117	11.9769	117.492	84.514	156.633	7.99915	25.2346	2.30095	0.0522482	6.27819	0.255662	4.74882	0.280853	5.49201	0.0396281	2.30095	0.134825	0.0130712	4.08036	32.5913	340.004	356.03	250.421	11.3039	13.9055	248.156	24.5391	28.4239	262.365	21.2706	29.4054	99.0914
23HL11-1	753.896	709.284	5238.35	8.92452	38.134	26.8507	2.10464	0.0549591	6.11707	0.274652	6.19981	0.281838	6.00812	0.0372429	2.10464	0.188872	0.0117961	4.66274	140.395	313.144	343.698	235.632	9.75136	13.9189	247.933	26.5116	36.8845	236.887	21.9518	33.7511	94.9125
23HL11-2	272.153	2052.4	4998.96	18.5931	48.4861	25.9142	1.2984	0.0509468	2.96044	0.269342	3.0401	0.270988	2.78583	0.0385889	1.2984	0.129903	0.0114077	2.46582	191.993	135.494	185.472	244.042	6.21674	12.0026	242.566	12.0997	27.9935	229.23	11.2408	27.2648	99.3933
23HL11-3	120.303	729.749	1017.03	71.3146	40.2146	26.0037	1.32199	0.0521056	3.89297	0.333828	3.2288	0.278057	3.75909	0.0384561	1.32199	0.216976	0.0120867	2.63896	248.456	175.725	215.603	243.243	6.31228	12.0257	248.536	16.6542	30.6707	242.818	12.7385	29.2052	97.8474
23HL11-4	9.10077	86.068	81.4993	15.5562	16.4939	27.2948	2.1423	0.0528432	5.74186	0.261368	5.12586	0.271138	6.09837	0.036637	2.1423	0.379716	0.0115215	4.87644	156.812	254.879	282.938	231.859	9.76563	13.8154	239.285	26.1531	36.1284	231.385	22.4313	33.6173	96.8479
23HL11-5	7.8392	56.7932	66.2085	22.3184	13.6487	28.5299	2.07908	0.0561962	6.66419	0.370463	4.14498	0.261782	5.89548	0.0350509	2.07908	0.107427	0.0122854	4.33633	164.889	399.792	432.892	222.021	9.09146	13.0595	233.1	25.1109	35.2614	246.694	21.2682	34.1395	95.1312
23HL11-6	33.4199	399.599	291.607	78.9035	73.5831	28.3075	3.85718	0.0550705	9.20646	0.24496	4.48024	0.262244	6.25185	0.0353263	3.85718	0.250339	0.00945598	19.1587	325.74	360.628	376.568	223.753	17.0034	19.4533	235.799	26.0617	35.5845	189.967	72.7782	75.6586	94.7574
23HL11-7	3.00543	30.0512	26.5279	11.5015	18.3241	28.3927	2.43949	0.0554797	8.13121	0.286317	4.86297	0.263874	7.52005	0.0352204	2.43949	0.00689463	0.0120819	4.20215	312.65	347.779	367.369	223.025	10.6965	14.2403	231.334	32.1652	40.6532	242.608	20.2673	33.1701	96.3426
23HL11-8	11.324	170.709	97.1405	18.389	21.7904	26.715	2.2807	0.0437675	7.02253	0.231931	6.92695	0.241515	7.96729	0.0374321	2.2807	0.109812	0.0119928	6.43846	395.181	444.257	477.507	236.824	10.6098	14.561	215.819	30.4157	37.6488	240.766	30.7852	40.3129	90.7188
23HL11-9	173.25	944.982	1582.04	244.646	25.2922	26.8576	1.06928	0.0484203	2.88705	0.5202	1.79226	0.253212	3.25268	0.0372334	1.06928	0.488163	0.011198	1.61831	96.3685	142.85	197.876	235.654	4.9483	11.0864	228.851	13.4107	27.4587	225.074	7.24456	25.4203	97.0709
23HL11-10	10.0324	128.133	85.7679	41.5969	13.3812	26.8382	1.62842	0.0513405	4.12778	0.22391	2.93287	0.266093	3.85574	0.0372604	1.62842	0.0892232	0.0119027	3.10658	146.644	204.675	246.417	235.773	7.53279	12.4535	237.832	16.7005	30.2091	239.091	14.7799	29.8152	99.1305
23HL11-11	17.6916	204.117	158.166	71.4535	16.2863	27.4961	1.4388	0.0557549	3.34898	0.253009	3.31445	0.283089	3.05057	0.0363688	1.4388	0.243643	0.0113723	3.23474	382.776	153.844	199.573	230.259	6.50771	11.6785	252.345	13.6941	29.4671	228.518	14.7066	28.7881	90.8471
23HL11-12	33.8516	239.605	280.285	107.155	11.8234	26.9205	1.08058	0.0499149	2.80828	0.364132	2.91928	0.260639	2.95536	0.0371464	1.08058	0.335484	0.0119813	2.26712	148.207	129.125	181.284	235.096	4.99287	11.095	234.22	12.3653	27.2806	240.693	10.8448	28.2113	99.6267
23HL11-13	3.78987	28.4359	25.8169	10.7861	17.5519	26.2245	4.10876	0.0573608	7.28895	0.354264	5.68261	0.297502	6.39457	0.0381323	4.10876	0.313672	0.0147961	4.74961	323.187	304.59	325.804	240.938	19.404	21.8864	259.76	30.307	40.9543	296.668	27.9766	42.553	92.4817
23HL11-14	29.1958	178.529	238.158	64.0712	15.8477	25.6265	1.43406	0.0516402	3.63397	0.405864	2.16465	0.281784	3.62439	0.0390221	1.43406	0.158862	0.0121528	1.58496	150.088	181.475	228.105	246.721	6.94831	12.4982	250.45	16.0269	30.2881	244.135	7.69429	27.5199	98.5001
23HL11-15	7.01327	72.5078	56.8501	25.4703	11.9803	27.6611	2.1398	0.055474	5.84032	0.263882	4.51442	0.275	5.32785	0.0361518	2.1398	0.000524696	0.0121858	3.97248	231.47	275.841	305.24	228.844	9.62747	13.6279	243.276	23.2841	34.457	244.696	19.3177	32.7691	93.8863
23HL11-16	73.6255	377.044	639.436	101.624	16.1169	27.3884	1.40965	0.0560625	4.03263	0.47465	3.71278	0.286228	3.70177	0.0365119	1.40965	0.0982474	0.011055	1.84588	411.407	181.275	219.854	231.148	6.39962	11.6488	254.372	16.8257	31.3202	222.205	8.15949	25.4074	90.4334
23HL11-17	3.36096	22.0662	28.0164	25.4594	11.652	28.7609	2.92037	0.0533089	6.47451	0.392149	5.4506	0.261983	6.48003	0.0347694	2.92037	0.0696247	0.0121088	4.62441	299.56	284.994	309.936	220.205	12.6559	15.6994	232.597	27.3048	36.6782	243.153	22.3608	34.5362	94.5266
23HL11-18	7.15343	59.5453	58.5365	77.889	10.1527	26.067	1.55874	0.0545137	4.26188	0.289499	3.11467	0.28666	3.76837	0.0383627	1.55874	0.163804	0.012795	2.8758	319.408	187.32	223.346	242.622	7.41965	12.6202	254.091	17.1351	31.4957	256.906	14.6839	31.4306	95.3821
23HL11-19	9.14583	85.8062	74.0176	103.999	12.3528	26.2202	2.18695	0.0502774	5.25166	0.266358	3.44201	0.263613	4.52693	0.0381386	2.18695	0.0963846	0.0124497	2.67952	96.7778	234.615	265.194	241.231	10.3406	14.4796	236.417	18.9414	30.8237	250.054	13.3223	30.1647	97.9844
23HL11-20	4.59387	31.5893	39.5769	33.6859	10.9534	27.0211	2.09159	0.0493187	6.02708	0.379246	3.89303	0.247837	6.00962	0.0370081	2.09159	0.155433	0.0118424	3.36389	161.278	343.537	378.02	234.17	9.61709	13.7723	221.159	24.102	33.5295	237.876	15.924	30.2901	94.2852
23HL11-21	7.86597	78.8454	70.4489	93.6212	7.39568	26.8054	1.80887	0.0522967	4.04627	0.257958	3.0286	0.270716	4.13219	0.0373059	1.80887	0.30542	0.0113344	2.80214	194.755	198.097	239.996	236.063	8.38957	13.012	241.842	17.9539	30.9837	227.769	12.6978	27.7397	97.5814
23HL11-22	3.01847	27.7986	25.0856	22.9645	13.2287	27.5346	2.15936	0.0510943	6.76873	0.293376	4.80595	0.252089	6.25539	0.0363179	2.15936	0.037806	0.0124364	3.65428	115.955	360.351	389.304	229.875	9.75414	13.7444	224.306	24.9375	34.0399	249.712	18.1516	32.5641	97.5475
23HL11-23	5.0875	49.4185	40.2794	41.3985	12.6713	25.0044	1.99409	0.0526252	4.83353	0.250557	3.92926	0.288906	4.75062	0.039993	1.99409	0.14514	0.0130569	2.65273	199.108	225.972	260.387	252.693	9.87087	14.4938	254.75	21.7054	34.2967	262.142	13.814	31.5296	99.1896
23HL11-24	1.40465	14.7549	10.4269	13.6272	8.59992	26.3171	3.25819	0.052949	11.4299	0.261404	8.24981	0.261176	10.1272	0.0379981	3.25819	0.106381	0.0139135	6.46586	5.60311	559.35	575.511	240.179	15.3563	18.3823	224.329	42.3421	48.8194	278.881	35.7784	46.7675	93.1756
23HL11-25	59.534	1003.56	426.858	73.6374	5.63839	26.1809	2.213	0.0534863	4.50905	0.242436	5.26655	0.282618	5.0087	0.0381958	2.213	0.403256	0.0116174	4.5737	248.19	248.084	291.081	241.587	10.4909	14.6059	251.182	22.4632	34.4096	233.39	21.2159	32.9802	96.1055
23HL11-26	27.9869	301.265	201.638	43.182	15.3491	26.9028	2.84682	0.0509888	6.89615	0.301937	5.30549	0.258538	6.3725	0.0371708	2.84682	0.166548	0.0127988	4.956	25.0395	364.796	393.072	235.172	13.1783	16.4975	230.902	26.4211	35.7599	256.933	25.2991	37.5769	98.1677
23HL11-27	10.1973	87.9998	74.3824	24.4434	9.22062	25.8529	2.21277	0.0546668	7.49265	0.341566	4.45779	0.293204	7.91317	0.0386804	2.21277	0.297786	0.0127972	4.09885	16.9572	403.006	429.615	244.537	10.6123	14.7757	253.181	35.0301	43.4637	256.881	20.9304	34.7943	96.5264
23HL11-28	31.2382	207.59	233.571	70.0695	12.8717	25.9492	1.30872	0.0506834	4.43872	0.434155	4.0505	0.269926	4.30122	0.0385369	1.30872	0.0567269	0.0123185	2.3315	133.973	201.089	236.97	243.725	6.25885	12.0132	240.861	18.5053	31.1082	247.43	11.4729	29.137	98.8177
23HL11-29	7.56453	98.1892	60.5025	34.737	11.9332	26.4125	1.93582	0.0561365	5.40327	0.208491	4.54175	0.285629	4.99734	0.0378608	1.93582	0.167115	0.0114084	4.54732	289.005	245.233	275.525	239.478	9.10363	13.5842	256.701	24.7182	37.9132	229.149	20.708	32.2991	93.0575
23HL11-30	19.2798	172.815	147.738	65.807	9.35169	26.1044	1.63717	0.0481526	5.06083	0.295741	4.115	0.254546	4.92087	0.0383077	1.63717	0.0780987	0.0116699	3.28535	3.7086	265.447	302.542	242.284	7.78882	12.8347	228.049	20.5417	31.7894	234.447	15.3168	29.6405	93.9467
23HL11-31	15.1742	120.455	104.124	39.1402	10.2111	27.5995	2.46966	0.0542587	6.37905	0.355671	4.49757	0.263801	6.50707	0.0362326	2.46966	0.369043	0.0132898	4.03751	14.0133	335.796	366.031	229.316	11.1282	14.7362	239.338	28.9838	38.8619	266.703	21.401	35.9215	95.7232
23HL11-32	45.7956	486.822	304.485	80.0866	21.8282	26.6938	1.97792	0.0498146	4.12033	0.24766	4.35534	0.25046	3.29306	0.0374619	1.97792	0.180158	0.0121665	4.16512	120.9	200.09	241.029	237.045	9.21049	13.5826	232.128	17.3272	35.1486	244.373	20.2459	33.3153	97.9037
23HL11-33	13.7161	135.429	112.303	178.058	12.9026	24.0968	2.26619	0.0539534	5.95613	0.213913	6.04043	0.307633	4.9426	0.0414993	2.26619	0.418318	0.0119482	4.087	278.197	301.852	332.839	262.083	11.6301	16.0095	271.385	23.594	36.4171	240.035	19.5129	32.4988	96.5126
23HL11-34	4.60063	42.9677	37.3134	54.0793	9.17668	25.7363	2.23831	0.052397	8.27657	0.267209	4.38386	0.293879	8.91482	0.0388557	2.23831	0.136597	0.0124872	4.70285	207.169	375.93	396.388	245.67	10.8091	14.9677	255.922	39.3712	46.9984	250.733	23.4369	35.848	95.9124
23HL11-35	24.7873	144.4	209.371	154.627	12.3479	25.229	1.22011	0.0561351	3.37058	0.403985	2.6587	0.305262	3.25645	0.0396369	1.22011	0.0895658	0.011775	2.07101	396.741	146.236	189.21	250.547	5.99921	12.1309	269.008	15.4094	31.5209	236.579	9.74367	27.3951	92.8935
23HL11-36	11.851	69.9386	106.42	92.4374	11.321	27.096	1.65857	0.0460982	4.87759	0.404284	4.53407	0.238234	5.48315	0.0369059	1.65857	0.434971	0.0112095	3.45597	123.684	238.088	273.741	233.592	7.60673	12.4309	215.316	21.071	30.7066	225.264	15.4763	28.8748	91.8576
23HL11-37	15.8108	117.404	141.65	134.207	16.1057	26.9051	2.31956	0.0513039	5.3678	0.3562	4.95963	0.258496	4.7146	0.0371677	2.31956	0.113651	0.0110191	3.41251	137.8	273.99	308.259	235.204	10.7147	14.5903	232.404	19.7045	31.2763	221.471	15.0329	28.3023	98.8023
23HL11-38	4.55692	46.8881	39.9277	67.2282	7.85255	27.085	2.28215	0.0518228	5.32972	0.253727	3.53979	0.255449	4.52719	0.0369208	2.28215	0.117039	0.0113307	3.43235	23.2013	310.116	349.427	233.61	10.4707	14.366	232.728	20.3243	33.0736	227.655	15.5385	29.1311	99.6217
23HL11-39	10.9077	127.989	85.9144	190.394	8.79739	24.7723	1.22866	0.0530502	2.96642	0.201582	2.37771	0.29377	3.2173	0.0403677	1.22866	0.425594	0.0127329	2.51781	284.77	132.025	180.557	255.074	6.14539	12.3604	260.137	14.8671	30.6954	255.684	12.7921	30.4661	98.0346
23HL11-40	7.99021	72.1287	67.3818	104.963	10.6157	26.4299	2.97644	0.0542822	6.27106	0.286427	5.06552	0.276804	5.76496	0.0378359	2.97644	0.124409	0.0116091	3.95744	234.232	322.1	352.067	239.325	13.9847	17.2346	246.446	25.4751	36.1746	233.25	18.3454	31.1979	97.068
23HL11-41	8.92525	71.7964	77.096	81.3539	8.82518	26.8935	1.5375	0.0516424	4.93454	0.334181	4.7775	0.258793	4.95669	0.0371837	1.5375	0.256224	0.0114224	3.1729	50.8003	247.974	284.305	235.302	7.10542	12.1919	231.039	20.501	31.5921	229.498	14.4868	28.7652	98.1718
23HL11-42	48.0086	643.35	337.202	103.177	10.2609	26.5924	2.07815	0.0526602	5.67631	0.24615	5.21848	0.27099	5.57144	0.0376048	2.07815	0.197363	0.011855	5.44394	256.108	235.193	261.655	237.922	9.72241	13.9685	241.634	24.0248	34.7171	238.1	25.7841	36.4633	98.4518
23HL11-43	26.9333	309.585	212.053	93.0538	11.1826	26.5623	2.27923	0.0548531	5.4061	0.263433	4.0018	0.286659	5.2528	0.0376473	2.27923	0.252395	0.0117613	3.24072	300.465	290.107	325.908	238.161	10.6675	14.6449	253.675	23.4453	34.9665	236.288	15.2359	29.7829	93.6911
23HL11-44	6.68199	71.4806	53.1182	25.1222	8.99089	27.3787	3.01305	0.0561488	7.66344	0.313834	6.68832	0.266735	7.31667	0.0365248	3.01305	0.0939842	0.0118071	5.5179	164.747	371.778	395.276	231.07	13.708	16.8238	233.971	31.1789	39.8179	237.036	26.0103	36.5368	98.7525
23HL11-45	33.3792	441.612	272.617	165.138	8.70754	27.0208	1.36712	0.0537654	3.47717	0.251742	4.7438	0.266665	3.22964	0.0370085	1.36712	0.00659385	0.0119114	2.83492	259.629	163.173	208.541	234.224	6.29237	11.703	238.83	13.781	28.367	239.277	13.4862	29.1976	98.0526
23HL11-46	3.96986	56.478	36.1938	20.9958	9.75246	26.3518	2.82165	0.0562141	8.58145	0.256071	6.38196	0.276978	7.45768	0.037948	2.82165	0.119935	0.0112673	4.91836	187.649	503.385	528.913	239.927	13.2872	16.6875	241.659	32.2364	40.8705	226.31	22.1292	33.0047	99.2806
23HL11-47	20.623	240.511	172.865	75.6007	12.5395	24.5733	1.41122	0.0546635	4.23301	0.27219	2.43124	0.298878	3.93127	0.0406945	1.41122	0.259448	0.0119309	2.23095	394.001	160.579	191.849	257.086	7.10438	12.9211	263.361	18.6641	33.3124	239.688	10.6325	28.0377	97.5889
23HL11-48	23.6485	188.577	204.211	52.462	13.2636	24.8485	1.88389	0.052987	4.06105	0.433787	3.00903	0.285174	3.53425	0.0402438	1.88389	0.0404628	0.0121217	2.61634	167.712	215.882	261.243	254.257	9.40734	14.2516	253.145	16.0531	30.9001	243.484	12.657	29.21	99.5617
23HL11-49	29.1271	187.383	242.325	58.7731	9.41068	23.8374	1.72995	0.0569758	4.56938	0.530695	3.18643	0.321854	4.29665	0.0419509	1.72995	0.00388432	0.0124424	2.34968	341.187	230.282	269.223	264.834	8.96964	14.2834	280.473	21.3662	35.9423	249.894	11.6749	29.4526	94.2642
23HL11-50	8.55376	137.46	79.5023	35.3742	9.43117	25.7315	2.41593	0.0516559	5.14802	0.25048	5.74798	0.273507	5.15503	0.0388629	2.41593	0.0513708	0.0113065	5.41104	122.847	293.749	333.5	245.668	11.6428	15.5659	242.857	22.2541	33.5365	227.088	24.4507	34.6808	98.8495
23HL11-51	41.3236	550.046	351.958	105.863	6.88578	25.1827	2.09293	0.0589906	6.16402	0.353694	5.47115	0.315555	7.27672	0.0397097	2.09293	0.621547	0.0127615	6.03793	497.609	293.6	321.838	250.929	10.2871	14.7261	272.025	30.6376	39.2152	256.011	30.5062	41.0692	91.9319
23HL11-52	5.74336	64.6825	52.2583	46.5528	8.59617	25.1817	2.01382	0.0495402	6.11033	0.277141	5.15832	0.273864	6.05366	0.0397115	2.01382	0.0207574	0.0124378	4.07008	10.0825	349.095	383.225	250.958	9.92501	14.4957	241.86	26.6912	37.001	249.732	20.2099	33.749	96.3077
23HL11-53	2.54356	40.4681	25.3366	27.7276	9.65116	27.4851	2.34115	0.0481824	6.34514	0.214871	6.56447	0.245294	6.73198	0.0363833	2.34115	0.245234	0.0112644	6.09119	189.105	409.977	447.27	230.265	10.5971	14.3694	218.181	26.9965	35.6648	226.169	27.4203	36.7736	94.6107
23HL11-54	9.75008	112.911	83.6154	104.775	9.42905	24.1609	2.5823	0.0452364	8.1363	0.260947	5.03	0.258968	8.42324	0.0413893	2.5823	0.366477	0.0130694	5.11157	145.345	418.67	442.226	261.374	13.2269	17.1912	230.848	36.0182	43.7604	262.368	26.6633	38.9507	87.5968
23HL11-55	14.1819	135.644	138.347	127.992	7.33685	25.6514	1.44308	0.0499326	4.22173	0.315751	2.80438	0.26549	3.81617	0.0389843	1.44308	0.0449126	0.0114078	2.4337	49.9778	210.397	251.567	246.491	6.9809	12.502	237.639	16.0764	29.2889	229.238	11.0942	27.1843	96.3431
23HL11-56	8.11457	80.2394	75.5909	71.5427	11.4754	25.396	2.1657	0.0488299	4.95901	0.292881	4.68671	0.271184	5.48092	0.0393763	2.1657	0.0767287	0.0120256	3.99703	27.0603	307.849	352.538	248.899	10.5782	14.8845	241.543	23.3003	33.9613	241.543	19.1847	32.4169	97.0006
23HL11-57	4.3715	42.5223	46.3136	35.8419	8.39749	27.8112	2.54257	0.0591754	6.47851	0.313382	5.35064	0.285934	6.28698	0.0359568	2.54257	0.0177837	0.0104009	4.54884	360.591	338.041	367.592	227.614	11.374	14.8779	251.088	28.4098	38.6894	209.045	18.9302	29.5201	90.1928
23HL11-58	6.52742	545.011	51.4849	477.733	9.70229	25.8833	1.30327	0.054998	2.64754	0.0439486	7.85304	0.287251	2.29957	0.0386349	1.30327	0.0537886	0.0143571	3.67677	381.571	116.104	167.964	244.327	6.24425	12.0212	255.71	10.4388	28.376	287.986	21.0273	37.5762	95.4473
23HL11-59	5.79841	39.6526	45.6224	36.904	11.5679	23.8169	5.81267	0.050251	12.335	0.368099	8.11875	0.286192	13.2924	0.0419871	5.81267	0.271274	0.0141562	5.99014	177.251	716.162	733.963	264.819	30.2146	32.2043	247.935	58.0249	63.3287	283.995	33.8303	45.712	93.4141
23HL11-60	17.5006	188.673	166.138	77.2667	14.8147	25.9991	3.31844	0.0504044	6.66047	0.257917	7.63869	0.264892	6.86455	0.0384629	3.31844	0.268772	0.0111139	7.16709	63.6737	409.165	443.08	243.225	15.8781	18.9035	237.016	29.3662	38.4781	223.303	31.8469	39.9916	97.4141
23HL11-61	23.6441	186.419	216.72	95.7667	7.79091	27.2688	1.96464	0.0543053	5.83774	0.351454	4.50287	0.269275	5.48577	0.0366719	1.96464	0.0592351	0.0110047	3.21448	199.174	281.424	311.448	232.104	8.96827	13.2743	239.184	23.4908	34.2238	221.161	14.1355	27.7951	96.9956
23HL11-62	8.06623	79.2907	72.8	52.5053	10.043	29.5365	3.01221	0.0516463	10.9539	0.288324	7.04892	0.230748	10.3632	0.0338564	3.01221	0.173885	0.0113093	6.11936	18.1433	536.864	553.733	214.548	12.7148	15.6064	205.162	39.9796	45.8378	227.166	27.6581	37.015	95.5275
23HL11-63	16.6904	144.669	140.211	134.618	6.18161	26.1823	1.60843	0.054788	4.17553	0.289964	4.24249	0.283854	3.43958	0.0381938	1.60843	0.164146	0.0121308	3.2343	263.073	190.982	229.121	241.57	7.62534	12.7063	252.233	15.2929	30.029	243.638	15.6729	30.6848	95.6811
23HL11-64	10.132	98.3302	87.42	75.9926	10.6312	26.6965	1.7258	0.0537515	5.05468	0.270128	3.79908	0.272931	4.9611	0.037458	1.7258	0.0576425	0.0120895	3.28279	170.56	263.29	300.167	236.994	8.03164	12.8085	242.163	21.299	32.8065	242.811	15.8476	30.6902	97.8422
23HL11-65	13.5925	111.411	113.931	95.3639	9.88399	25.0748	1.68939	0.0490539	5.1921	0.287347	3.39187	0.260694	5.00404	0.0398807	1.68939	0.202646	0.0127971	3.01574	23.2204	243.747	276.212	252.024	8.34551	13.484	237.162	22.7044	34.7984	256.943	15.3991	31.7791	93.9236
23HL11-66	5.9691	58.7722	57.4114	46.3547	12.0457	24.7106	2.99674	0.0541001	8.94561	0.245062	5.05757	0.291844	8.02069	0.0404684	2.99674	0.0770198	0.0111248	5.00619	2.17837	465.278	487.031	255.618	15.01	18.4556	255.623	36.1175	44.6021	223.533	22.2635	32.8906	99.9981
23HL11-67	75.0859	813.614	664.689	247.179	8.27631	26.7384	1.6928	0.0526139	3.87359	0.232042	3.13941	0.271898	3.85736	0.0373993	1.6928	0.0745642	0.0120589	3.39666	215.999	192.299	236.336	236.632	7.86358	12.6892	242.485	16.502	29.8427	242.195	16.3395	30.8649	97.5567
23HL11-68	50.4155	392.624	413.31	338.436	6.09887	25.295	1.47174	0.0559746	3.60662	0.303605	3.44921	0.301989	3.56175	0.0395336	1.47174	0.182949	0.0128182	2.42585	377.405	164.921	207.874	249.89	7.21232	12.7449	266.177	16.8431	32.2352	257.39	12.4099	30.4867	93.6879
23HL11-69	8.10145	73.5567	67.8085	71.4181	8.81263	26.1585	2.53731	0.0553258	7.39014	0.282036	6.48117	0.282149	6.83553	0.0382284	2.53731	0.0424639	0.0121211	5.40662	97.307	381.478	407.348	241.699	12.0545	15.7814	246.69	29.8658	39.2026	243.306	26.16	37.1213	97.956
23HL11-70	10.1389	93.2583	82.4749	90.2401	6.03914	25.3743	2.09581	0.0582405	5.96237	0.269945	4.53567	0.308276	5.55845	0.0394099	2.09581	0.0365411	0.0128173	4.22931	284.106	296.757	327.163	249.07	10.2396	14.6492	268.418	26.553	38.4183	257.273	21.6128	35.2255	92.5225
23HL11-71	9.49446	81.6489	65.3997	67.9585	10.0641	24.6463	2.71471	0.0526818	10.7946	0.264261	6.43742	0.286744	10.7527	0.0405741	2.71471	0.0575308	0.0146479	6.47261	249.245	687.608	709.844	256.296	13.6473	17.3901	248.829	46.7338	53.1235	293.689	37.7827	49.3669	97.0432
23HL11-72	10.1179	98.686	85.4825	69.9973	8.16719	24.7956	1.81235	0.0503017	5.41495	0.243767	3.55194	0.27383	5.16773	0.0403297	1.81235	0.161016	0.011947	3.35197	95.0267	266.288	299.048	254.795	9.05097	14.0207	247.408	23.8885	35.9527	239.964	15.992	30.497	97.0582
23HL11-73	8.65545	86.7418	66.2397	54.9835	8.84409	24.6083	1.88487	0.0574764	4.72964	0.238923	4.14818	0.318979	4.67432	0.0406367	1.88487	0.235584	0.0131582	3.90761	343.43	242.68	281.168	256.691	9.48567	14.366	277.827	23.2087	37.0312	264.091	20.5067	35.1632	92.0913
23HL11-74	10.7087	114.867	88.7621	57.4713	10.2797	26.476	2.07616	0.0527284	6.52908	0.240855	4.22483	0.270202	6.20716	0.0377701	2.07616	0.114253	0.0115953	3.55421	117.372	316.333	343.575	238.902	9.74568	14.0083	238.361	26.7509	36.6484	232.934	16.4624	30.1107	99.7733
23HL11-75	37.4982	261.266	301.364	138.705	8.56798	25.0245	2.10217	0.0530396	4.42135	0.356811	3.37757	0.28718	3.47445	0.0399609	2.10217	0.092124	0.0119803	2.64663	257.005	232.639	274.451	252.517	10.4095	14.8692	255.27	15.7557	30.7083	240.675	12.6637	28.9581	98.9159
23HL11-76	11.148	85.4585	100.811	94.8472	8.39225	26.1253	1.56951	0.0497049	4.35599	0.323633	3.16411	0.262335	4.07239	0.038277	1.56951	0.0769594	0.0114848	3.41721	58.3142	213.754	253.244	242.089	7.45564	12.6217	234.654	17.4584	30.4213	230.732	15.6746	29.4796	96.8809
23HL11-77	5.66966	56.1378	47.7222	69.2305	7.19655	26.444	1.73163	0.0508354	5.65326	0.265544	4.07425	0.262389	5.16364	0.0378157	1.73163	0.181914	0.0121172	3.67993	47.7042	276.346	307.68	239.214	8.13432	12.9456	233.629	21.6866	32.6507	243.344	17.7932	31.7696	97.6379
23HL11-78	12.2968	72.4256	114.117	97.0892	6.6981	27.4942	1.78872	0.0569224	5.75061	0.458879	4.13103	0.28679	5.39524	0.0363713	1.78872	0.0161849	0.0109668	3.40349	378.874	262.802	291.647	230.258	8.1005	12.6444	253.506	24.6361	36.2116	220.411	14.9286	28.1597	90.3888
23HL11-79	8.121	74.585	72.3412	117.677	5.61048	25.6704	1.43464	0.0531425	4.44097	0.265818	3.3901	0.289908	4.38906	0.0389554	1.43464	0.149493	0.0114697	3.26061	214.959	199.123	234.615	246.308	6.93083	12.462	256.025	19.7014	32.6933	230.439	14.9331	29.0567	96.1312
23HL11-80	1.96057	23.2658	18.0939	29.6704	9.15733	28.042	2.48098	0.0559651	8.3229	0.228574	6.11274	0.270028	7.5889	0.0356608	2.48098	0.276705	0.0109764	5.67128	30.5168	496.74	523.482	225.76	11.0001	14.5381	236.071	32.4579	40.883	220.453	24.8785	34.4832	95.5347
23HL11-81	12.415	86.4818	104.339	122.335	8.96239	25.5301	1.49699	0.0530757	3.2383	0.341757	2.95775	0.290181	3.22919	0.0391695	1.49699	0.0846687	0.0118865	2.73155	267.763	159.441	209.727	247.631	7.26765	12.6938	257.332	14.7848	30.4405	238.783	12.9652	28.902	96.1574
23HL11-82	10.5382	70.2883	86.7216	89.6546	9.18633	26.4043	1.70967	0.0509281	4.67966	0.372204	4.17775	0.267664	4.43292	0.0378727	1.70967	0.0474531	0.0121871	3.33805	30.1718	243.276	282.629	239.569	8.04423	12.9018	238.578	18.8698	31.1146	244.757	16.2528	31.0897	99.5855
23HL11-83	4.33	42.3106	37.4066	50.0142	9.01439	26.354	2.23205	0.0476724	7.29776	0.265527	5.37514	0.244792	6.63526	0.0379449	2.23205	0.181145	0.0120048	4.25004	252.434	389.248	416.292	239.972	10.5126	14.5764	218.051	25.9654	34.517	241.068	20.3721	33.1019	90.4279
23HL11-84	147.778	5896.3	727.973	120.227	6.77765	23.8521	1.80797	0.0509079	5.02955	0.138941	5.1631	0.297126	4.81307	0.041925	1.80797	0.100711	0.0143149	3.79062	46.9619	252.725	288.451	264.667	9.37635	14.5432	261.033	22.2563	34.8896	287.137	21.6101	37.8125	98.6175
23HL11-85	229.541	1476.91	1847.58	286.287	5.54783	24.5827	1.3926	0.0548776	3.85111	0.452439	2.4703	0.305217	3.5701	0.040679	1.3926	0.165573	0.0123923	1.78513	365.111	158.19	194.823	256.992	7.02065	12.8873	272.583	18.632	35.6208	248.913	8.82846	28.3377	94.112
23HL11-86	19.2028	176.99	140.282	45.9218	13.5773	25.808	4.78596	0.048288	12.6705	0.352945	7.9647	0.252727	11.8528	0.0387476	4.78596	0.0323777	0.0145316	8.83368	261.823	849.057	869.072	244.973	23.0129	25.216	226.121	49.3265	54.9361	291.458	51.0071	59.9125	91.9966
23HL11-87	14.9513	165.53	129.202	60.9489	7.77761	25.5025	1.84865	0.0509054	5.78061	0.270025	4.43761	0.278363	5.59283	0.0392118	1.84865	0.213289	0.0125273	3.61761	99.4282	287.562	318.813	247.865	8.98582	13.7592	245.536	24.6669	35.5686	251.529	18.0845	32.6685	99.0557
23HL11-88	15.4435	224.671	144.73	78.0497	8.10158	26.507	1.90926	0.0512217	3.8935	0.236443	3.90056	0.266109	3.87056	0.0377259	1.90926	0.203008	0.0122207	3.69556	192.334	174.596	214.209	238.643	8.93579	13.436	237.848	16.6475	30.0336	245.407	18.0212	32.0807	99.6663
23HL11-89	82.1242	506.68	796.506	183.319	8.3519	26.2465	1.1405	0.0527164	3.38741	0.537496	2.04229	0.277322	3.2186	0.0381003	1.1405	0.0597696	0.0118113	1.86174	223.035	183.79	237.321	241.024	5.39748	11.4927	247.505	14.2979	29.5146	237.314	8.78527	27.1258	97.3469
23HL11-90	14.1785	173.394	129.207	61.0003	7.55482	26.7438	2.19575	0.0583554	5.64939	0.295598	4.27048	0.296417	5.39805	0.0373918	2.19575	0.0725238	0.0128069	3.54335	244.065	301.527	335.761	236.543	10.1985	14.2539	259.69	24.9044	36.5966	257.109	18.1042	33.184	90.671
23HL11-91	8.02042	166.754	85.6324	36.7113	9.64215	26.7164	2.65366	0.055842	7.73629	0.207797	6.08005	0.26967	6.82062	0.0374301	2.65366	0.0397583	0.0117214	4.93916	309.793	315.789	335.385	236.733	12.3436	15.8692	237.031	29.3078	38.5064	235.369	23.1119	34.3965	99.8744
23HL11-92	17.5305	383.98	209.761	45.3667	23.3867	26.0076	2.46689	0.0474864	8.95831	0.212163	8.30515	0.247815	8.76091	0.0384502	2.46689	0.0691917	0.0108419	7.73602	124.172	423.039	442.767	243.179	11.7856	15.6142	222.583	34.3208	41.1885	217.855	33.5081	40.9725	91.1557
23HL11-93	34.7602	216.74	359.655	403.71	7.27631	25.6558	1.07926	0.0495621	3.13549	0.494985	2.50043	0.265973	3.2511	0.0389775	1.07926	0.28559	0.011076	2.17612	108.624	146.014	194.739	246.471	5.21813	11.6039	238.529	13.791	28.2448	222.617	9.63623	25.9517	96.7252
23HL11-94	8.32824	100.292	88.7404	279.348	4.8502	25.0555	3.16107	0.0518828	9.02757	0.273592	6.20759	0.27379	7.74719	0.0399114	3.16107	0.202346	0.0110684	5.39829	1.73635	564.607	590.538	252.212	15.6783	18.944	243.575	34.2156	42.7734	222.435	23.8895	33.9234	96.5156
23HL11-95	8.83098	50.1872	91.8066	107.128	9.86504	26.9993	2.74458	0.0504825	6.7795	0.631293	4.10778	0.251255	6.41846	0.037038	2.74458	0.248035	0.0112437	2.89168	37.6618	313.831	338.966	234.289	12.6287	16.0249	223.247	26.4129	35.6323	225.939	13.0035	27.724	95.1732
23HL11-96	8.45993	122.752	90.2757	267.664	7.35307	25.9402	1.24228	0.0527335	4.36575	0.236258	3.07602	0.274988	3.95556	0.0385501	1.24228	0.167084	0.0114021	2.79155	153.36	211.231	250.079	243.805	5.94181	11.8516	244.816	17.1516	30.4813	229.108	12.7166	27.8552	99.5863
23HL11-97	2.62577	42.8722	30.6155	62.2014	9.308	27.9676	2.29182	0.0483435	6.85071	0.244212	9.49827	0.234076	6.37596	0.0357557	2.29182	0.26062	0.0101531	4.45791	247.136	390.844	421.529	226.368	10.2026	13.9709	209.856	24.1551	32.6839	204.078	18.1141	28.5937	92.4297
23HL11-98	9.59324	141.95	102.81	175.426	9.33967	25.8544	1.27739	0.0483462	4.17293	0.226827	2.30248	0.253334	3.77707	0.0386781	1.27739	0.168548	0.0112996	2.22089	3.47691	199.456	239.325	244.597	6.13116	11.9779	227.778	15.4613	28.3725	227.077	10.028	26.5273	92.8789
23HL11-99	5.00163	53.9814	50.4134	71.3153	3.43301	26.7399	2.40051	0.0530601	5.15954	0.336687	4.33715	0.266433	4.84899	0.0373973	2.40051	0.124435	0.0121056	3.44509	73.0346	280.458	318.253	236.557	11.1389	14.9344	237.177	20.5304	32.0468	243.125	16.6479	31.12	99.7381
23HL11-100	6.22155	87.4295	68.8275	77.3698	11.2527	26.7138	1.77841	0.0501583	5.68646	0.26111	3.51419	0.257433	5.88651	0.0374339	1.77841	0.188423	0.011046	3.61055	34.6259	319.553	355.382	236.859	8.28208	12.972	229.971	24.2805	34.1208	221.984	15.9418	28.8454	97.0489
23HL11-101	3.91269	50.9186	38.9145	41.0146	8.83356	26.6077	2.31296	0.0491891	6.48565	0.271489	5.72311	0.253639	6.59853	0.0375832	2.31296	0.167623	0.0121718	4.53829	68.1396	289.642	314.906	237.72	10.7949	14.719	225.072	26.4365	35.2289	244.381	22.052	34.4346	94.534
23HL11-102	44.7977	304.787	280.244	60.8568	6.97626	26.6748	2.41708	0.0496	4.53514	0.285641	4.16918	0.253492	4.12951	0.0374885	2.41708	0.0778676	0.0113373	3.83089	80.4158	222.203	260.305	237.122	11.2424	15.0271	227.636	16.7341	28.8904	227.768	17.3652	30.171	95.9181
23HL11-103	30.6168	225.002	253.01	61.9112	4.76946	25.8126	2.27286	0.0535072	7.5203	0.320904	5.56501	0.279882	6.95338	0.0387408	2.27286	0.107262	0.0100671	4.17932	133.954	425.44	453.33	244.905	10.9032	14.989	244.751	30.2565	39.4331	202.372	16.8427	27.6541	99.937
23HL11-104	49.0695	522.093	432.944	190.255	5.36501	27.2593	1.59061	0.0466127	4.26206	0.27025	2.52195	0.233009	4.14981	0.0366848	1.59061	0.12825	0.0112026	2.64384	112.01	227.122	270.791	232.199	7.25476	12.1747	211.098	15.8542	27.2817	225.127	11.8349	27.0845	90.48
23HL11-105	20.9647	322.196	231.567	133.527	12.9345	27.8647	3.85827	0.0545697	8.85227	0.225678	4.84638	0.261944	7.77941	0.0358877	3.85827	0.054759	0.00999192	6.40705	209.454	452.037	473.611	227.217	17.2311	19.7126	234.495	33.0312	41.2313	200.904	25.6168	33.6136	96.8476
23HL11-106	12.1559	200.946	149.341	118.875	14.7576	27.1833	3.87216	0.0543919	8.56682	0.228023	6.25107	0.269095	8.00774	0.0367873	3.87216	0.0508504	0.00961706	4.99263	162.745	464.071	487.684	232.791	17.677	20.2054	239.614	34.6433	42.8061	193.417	19.2207	28.4377	97.1114
23HL11-107	16.3921	232.241	177.405	219.225	6.66554	25.4457	1.4087	0.052712	3.84685	0.244279	2.51214	0.280239	3.35525	0.0392993	1.4087	0.112191	0.0112806	2.53746	225.228	178.885	220.364	248.442	6.85952	12.4921	249.44	15.0037	30.0099	226.688	11.4386	27.0655	99.5991
23HL11-108	5.90253	84.9575	75.4345	114.963	8.37907	26.4327	1.87218	0.0510598	4.68083	0.264743	3.41183	0.262349	4.49366	0.0378319	1.87218	0.152492	0.00990458	3.40646	55.4749	264.384	307.133	239.304	8.78897	13.3634	238.585	20.6434	33.748	199.151	13.5069	25.4608	99.6991
23HL11-109	29.2546	436.768	332.053	120.282	8.54	25.2089	1.46923	0.0557474	5.22603	0.352409	3.58396	0.300443	5.15008	0.0396685	1.46923	0.0657128	0.0121813	3.03889	325.169	222.497	251.767	250.726	7.22974	12.7891	263.118	23.9965	36.182	244.655	14.7744	30.3124	95.1767
23HL11-110	6.6331	111.212	66.2043	94.08	8.41816	25.9807	2.11071	0.0491613	4.75532	0.216462	4.07351	0.259526	4.96355	0.0384901	2.11071	0.220834	0.0109605	3.59614	47.2711	224.17	259.365	243.367	10.0816	14.37	231.612	20.5762	31.6799	220.253	15.7601	28.5931	95.0505
23HL11-111	9.05637	93.5309	85.7212	114.482	8.15017	26.2051	3.70254	0.0552086	6.18761	0.321509	5.05497	0.289779	7.05226	0.0381605	3.70254	0.485047	0.010718	6.80961	257.565	334.009	365.891	241.289	17.5481	20.2776	255.551	32.4437	42.0399	215.366	29.1698	37.3448	94.2591
23HL11-112	11.944	145.863	101.71	233.421	5.25263	26.9966	1.37839	0.0496984	4.3018	0.244858	3.31372	0.254711	4.55161	0.0370417	1.37839	0.346178	0.0110877	3.12465	74.6662	188.217	223.812	234.43	6.34461	11.7315	228.218	18.5634	30.1187	222.814	13.8491	27.8208	97.3146
23HL11-113	8.1479	78.4402	69.8382	149.252	7.61786	25.2209	1.71721	0.0509722	5.65554	0.278338	3.92565	0.269013	5.10964	0.0396497	1.71721	0.0337476	0.0104273	3.4734	64.6867	268.836	299.298	250.591	8.44607	13.51	243.604	23.8124	36.0651	209.602	14.4724	26.9154	97.1723
23HL11-114	4.23313	38.9336	31.5468	79.6752	5.6405	27.237	2.17514	0.050251	7.57095	0.296887	6.16194	0.241501	6.71873	0.0367147	2.17514	0.236914	0.0113846	5.53055	224.13	376.599	403.793	232.339	9.93183	13.9452	221.139	28.3954	37.5464	228.608	25.1273	35.2531	95.0603
23HL11-115	19.7215	157.196	122.564	375.13	7.59066	24.7562	1.30246	0.0573587	5.07873	0.275857	3.14011	0.317541	5.06957	0.0403939	1.30246	0.140265	0.0123669	3.20507	350.634	217.914	248.167	255.232	6.523	12.563	276.266	24.2362	36.8719	248.351	15.8206	31.1842	92.0849
23HL11-116	12.0578	98.1669	66.0884	136.381	7.30983	25.6242	2.18155	0.0523725	6.72566	0.200794	5.3627	0.282487	6.25213	0.0390256	2.18155	0.123867	0.0107397	5.25063	46.4738	385.027	416.342	246.73	10.5642	14.8114	249.901	28.2207	38.5299	215.828	22.5374	32.4589	98.7229
23HL11-117	9.39716	72.8763	73.1464	195.765	8.08379	28.0683	3.15583	0.0483858	6.45673	0.310329	5.25412	0.236281	5.75463	0.0356274	3.15583	0.311306	0.0104378	4.39154	154.979	213.75	232.555	225.616	13.9571	16.8729	214.455	22.237	31.6048	209.846	18.3336	29.1903	94.9276
23HL11-118	10.5636	89.9385	72.5683	240.871	5.23847	25.8849	1.42775	0.0503825	3.76505	0.249626	2.36454	0.271183	3.66026	0.0386326	1.42775	0.0845357	0.0116933	2.55644	64.4776	211.139	262.031	244.305	6.85192	12.3602	242.05	15.9404	29.9121	234.931	11.9409	28.1114	99.0726
23HL11-119	8.15589	73.5041	56.6678	146.801	5.83827	27.1011	1.7194	0.0567079	3.8071	0.249918	2.97984	0.291153	3.80875	0.0368988	1.7194	0.272237	0.0114618	2.69248	397.038	171.146	211.593	233.52	7.88782	12.6078	257.561	17.4182	31.7786	230.302	12.3328	27.808	90.209
23HL11-120	6.32105	48.3959	47.1576	100.214	4.72856	25.2931	2.09566	0.0507333	4.30192	0.284454	3.81341	0.2778	4.31434	0.0395365	2.09566	0.210232	0.0113642	3.3917	118.695	197.046	234.306	249.856	10.2434	14.6523	246.66	18.8867	31.6882	228.325	15.403	29.1388	98.713
23HL11-121	12.3103	78.3364	89.0106	115.469	8.82363	26.969	1.5498	0.0514488	3.50521	0.371147	2.50368	0.26751	3.21318	0.0370796	1.5498	0.133592	0.0115941	2.21972	215.968	173.393	220.913	234.655	7.14789	12.2013	239.503	13.8408	28.6058	232.961	10.2809	27.2286	97.9553
23HL11-122	3.53863	41.0621	26.863	66.6603	7.97481	25.9299	1.77526	0.0524624	6.38842	0.2062	4.6889	0.274684	5.61602	0.0385656	1.77526	0.216187	0.0116991	4.55955	126.434	297.865	324.609	243.864	8.50195	13.3299	242.598	24.7979	35.6863	234.95	21.3043	33.1848	99.4793
23HL11-123	9.87511	72.7787	71.7202	116.42	5.32831	26.8031	2.12247	0.0531889	4.57062	0.339244	3.22752	0.270232	3.99497	0.0373091	2.12247	0.0408226	0.0122633	2.4213	196.692	213.274	249.314	236.036	9.84316	13.9911	241.015	17.2219	30.4023	246.317	11.8511	29.1455	97.9128
23HL11-124	6.22672	72.8426	49.8322	103.486	6.22274	26.7181	1.42627	0.0537232	5.44875	0.218619	4.25973	0.276459	5.01876	0.0374278	1.42627	0.101583	0.0114469	3.99555	346.784	205.971	231.012	236.826	6.6261	11.9636	244.763	22.2226	34.0016	229.947	18.2662	30.8724	96.7037
23HL11-125	5.10758	57.6497	37.8383	77.4093	7.27623	23.7349	2.35329	0.0519284	5.45244	0.208012	4.18179	0.294699	4.76278	0.0421321	2.35329	0.0459304	0.0128089	4.00679	21.5567	305.234	342.308	265.886	12.2707	16.5994	259.205	22.0435	34.7777	257.12	20.4953	34.5699	97.4552
23HL11-126	5.42135	60.4504	44.3908	64.5988	7.77407	24.5935	2.00706	0.0542187	6.34723	0.231324	4.52927	0.303357	6.56948	0.0406612	2.00706	0.150317	0.0122299	4.42368	191.502	318.537	347.501	256.829	10.1091	14.791	262.95	31.1392	41.576	245.548	21.5807	34.2215	97.6448
23HL24-1	11.9282	73.5057	82.1129	153.461	6.37539	25.5548	2.30706	0.053128	6.10018	0.4025	3.73005	0.282343	5.77985	0.0391316	2.30706	0.0353548	0.0133276	3.4823	94.8776	319.282	335.201	247.324	11.178	13.7383	254.244	27.749	31.7404	267.494	18.5072	27.7673	97.2406
23HL24-2	9.10103	102.306	70.947	217.376	6.87554	22.5083	4.30489	0.053446	7.36285	0.205109	5.7041	0.335534	8.52562	0.0444281	4.30489	0.56879	0.0118144	5.72166	278.175	297.067	307.31	279.964	23.506	25.1705	288.237	43.3007	46.2674	237.288	26.9728	32.629	97.0881
23HL24-3	75.6357	314.174	259.72	36.3176	9.51861	25.6815	2.71746	0.0523186	7.29205	0.504603	4.39851	0.272115	6.94173	0.0389386	2.71746	0.10126	0.0133936	3.83726	237.799	454.236	470.2	246.08	13.1072	15.3303	238.765	29.8055	32.8381	268.785	20.4855	29.1897	96.9826
23HL24-4	25.7459	310.672	131.427	90.1392	4.76468	25.3556	1.84346	0.0547946	6.03079	0.198377	4.50578	0.288458	5.16782	0.0394391	1.84346	0.185938	0.0128537	4.00322	124.407	300.431	315.749	249.275	9.01867	12.0986	253.87	23.5514	27.7247	258.014	20.5377	28.6545	98.1734
23HL24-5	103.678	438.883	666.848	175.065	6.72786	25.1073	1.66939	0.048018	4.84909	0.588017	2.97275	0.26943	4.88693	0.0398291	1.66939	0.0316595	0.0114451	2.3902	10.2952	272.644	293.867	251.729	8.24193	11.583	240.381	21.0629	25.2006	229.992	10.9333	20.9033	95.3883
23HL24-6	15.8734	169.352	101.444	93.8691	5.8226	25.7257	2.02292	0.0529633	5.5422	0.245045	4.52311	0.276484	5.1305	0.0388716	2.02292	0.0190672	0.0121859	3.58564	69.2274	314.233	333.119	245.741	9.74719	12.5738	244.629	22.7783	26.8694	244.719	17.4582	25.7764	99.5467
23HL24-7	32.6927	403.398	220.738	304.353	5.96058	24.5409	1.18955	0.0506159	3.32239	0.208804	3.01376	0.280295	3.10913	0.0407482	1.18955	0.0299911	0.0123768	2.6127	166.152	150.281	174.259	257.434	6.0014	10.2559	249.684	13.8941	19.9702	248.575	12.908	23.1711	96.9437
23HL24-8	38.0625	301.923	272.706	236.068	9.06045	26.4006	2.65589	0.0520627	7.46415	0.381486	3.04191	0.266963	6.19657	0.037878	2.65589	0.139556	0.0122297	2.63229	70.1016	382.817	395.668	239.6	12.4932	14.704	238.346	26.6537	30.0172	245.668	12.8544	22.9566	99.4755
23HL24-9	56.353	425.743	398.063	445.126	6.27299	24.8901	1.91686	0.0563839	4.26846	0.379095	3.78862	0.310072	3.78248	0.0401767	1.91686	0.00530671	0.0130384	2.87404	390.888	196.508	216.047	253.882	9.54049	12.5832	273.172	18.2673	23.9584	261.795	14.9434	25.1679	92.6802
23HL24-10	20.1375	224.181	143.45	153.162	7.02817	23.1637	2.44001	0.0506327	7.69646	0.25479	6.43442	0.287024	6.88904	0.043171	2.44001	0.291288	0.0140415	5.02461	74.817	417.519	430.714	272.373	13.0179	15.7103	253.176	30.634	33.7962	281.71	28.1098	35.5661	92.6946
23HL24-11	112.412	1103.63	959.782	392.984	5.29045	25.8044	1.33688	0.0491196	2.8584	0.371794	5.08205	0.258675	2.79516	0.0387531	1.33688	0.300404	0.0119917	2.18884	79.7176	139.667	169.079	245.058	6.42842	10.2057	232.739	11.726	17.8562	240.902	10.4812	21.3946	94.8431
23HL24-12	28.0702	322.633	262.677	360.827	7.03911	24.9768	1.18769	0.0503756	2.77965	0.245343	2.34986	0.276056	2.54991	0.0400371	1.18769	0.0506504	0.012201	2.16152	174.679	123.04	150.303	253.028	5.8945	10.0835	246.737	11.1957	18.0009	245.083	10.527	21.6927	97.4821
23HL24-13	3.16736	36.9176	29.813	42.904	7.94062	24.3123	3.05999	0.0528024	7.93588	0.25085	5.93605	0.297109	7.78853	0.0411315	3.05999	0.0969828	0.0121256	4.86343	103.514	388.098	399.645	259.603	15.5627	17.6773	256.229	35.1994	38.0708	243.436	23.5471	30.1675	98.6919
23HL24-14	19.791	218.682	180.408	298.21	4.49567	24.1917	1.27519	0.048369	3.18906	0.256168	2.10195	0.275104	3.00893	0.0413365	1.27519	0.0116092	0.0128993	2.57497	25.7816	155.089	181.788	261.07	6.52395	10.6622	245.691	13.0438	19.0746	259.001	13.2503	24.024	93.9304
23HL24-15	6.72413	45.8617	61.4779	50.7814	10.0033	27.9772	2.93471	0.0567271	10.115	0.483763	5.74061	0.285804	11.2072	0.0357434	2.93471	0.26766	0.0120949	5.31228	182.732	464.348	472.899	226.295	13.0526	14.9709	247.494	43.7993	45.5589	242.877	25.6207	31.77	91.0513
23HL24-16	12.0257	70.0983	121.197	105.019	5.49092	26.5699	1.66845	0.0510805	5.90805	0.532951	2.77403	0.268499	5.73697	0.0376365	1.66845	0.0142117	0.0114791	2.31229	3.02022	327.984	345.391	238.106	7.79987	10.9648	237.79	24.1156	27.634	230.662	10.604	20.7711	99.8672
23HL24-17	6.74258	95.006	69.6081	209.942	3.73149	24.9871	1.79921	0.04669	5.18976	0.208806	4.0993	0.26602	5.52799	0.0400207	1.79921	0.388369	0.0111206	3.52373	70.3649	245.69	262.464	255.436	10.1582	13.7772	236.985	23.5109	27.1857	223.476	15.6692	23.3566	92.5062
23HL24-18	12.8384	171.711	122.964	11300.2	11.2272	24.9816	1.89347	0.0533495	4.05212	0.225056	4.10734	0.303321	3.91359	0.0400294	1.89347	0.114895	0.011992	3.93456	263.227	217.903	241.825	252.973	9.39465	12.4561	267.93	18.5988	24.0546	240.888	18.8372	26.5058	94.257
23HL24-19	15.1504	93.6403	158.462	318.946	8.37305	26.8149	1.76428	0.0528762	4.96188	0.503216	3.43187	0.275571	4.73612	0.0372927	1.76428	0.0272508	0.010906	2.6279	221.235	220.039	236.424	235.963	8.19465	11.2151	244.409	20.8941	25.2396	219.2	11.4524	20.4762	96.4836
23HL24-20	51.1297	1172.81	605.383	562.308	7.58633	24.4744	1.4679	0.0519547	3.09568	0.213359	3.57724	0.300102	2.99129	0.040859	1.4679	0.180497	0.0121311	2.67601	200.755	146.994	173.732	258.1	7.42748	11.1686	265.25	13.9822	20.5081	243.668	12.9659	22.8961	97.2677
23HL24-21	60.2613	574.637	672.191	308.319	6.92573	25.3144	1.58756	0.0520684	4.28676	0.44891	3.00985	0.28841	3.97903	0.0395031	1.58756	0.0281559	0.0121336	2.14401	127.112	210.075	230.794	249.693	7.77495	11.2083	255.28	17.9114	23.0114	243.737	10.3867	21.5393	97.787
23HL24-22	42.1632	290.515	362.562	146.337	11.1019	23.5095	3.55642	0.052007	9.3251	0.539264	4.10155	0.307646	9.58308	0.0425361	3.55642	0.399565	0.0152714	3.22633	14.8296	538.44	550.088	268.432	18.6863	20.5961	268.422	46.3452	48.8763	306.301	19.623	30.761	99.9962
23HL24-23	29.8324	506.498	332.844	171.164	7.33846	27.3338	1.43186	0.0538132	4.12363	0.261584	3.171	0.275953	4.10316	0.0365848	1.43186	0.163316	0.0116984	2.86186	255.04	192.161	212.569	231.587	6.51306	9.93223	245.416	17.9417	22.7788	235.021	13.3801	22.5976	94.2017
23HL24-24	54.0471	529.197	599.591	163.672	7.64596	25.9092	1.83587	0.0514244	4.52937	0.426276	2.98968	0.275756	4.2653	0.0385963	1.83587	0.0839716	0.0117287	2.73742	163.26	187.569	204.218	244.057	8.79053	11.8142	245.352	18.3646	22.9834	235.637	12.8199	22.2946	99.471
23HL24-25	94.5562	1517.49	1079.99	412.109	6.26155	25.8493	1.04954	0.0490246	2.8278	0.270274	2.02624	0.264306	2.66887	0.0386858	1.04954	0.107976	0.0112478	1.68953	108.261	128.873	156.552	244.657	5.04237	9.38888	237.318	11.4018	17.8334	226.057	7.59739	19.0903	96.9548
23HL24-26	37.8243	401.378	487.555	88.2659	6.9876	27.4936	2.56458	0.0484223	5.56063	0.484001	4.00935	0.239807	5.15472	0.0363721	2.56458	0.175629	0.010231	3.37868	150.062	272.814	289.107	230.173	11.5926	13.781	215.758	19.8464	23.379	205.681	13.8285	21.1031	93.5346
23HL24-27	201.147	25682.6	2795.43	683.516	4.32825	25.274	1.00576	0.0508631	2.93087	0.224139	2.15755	0.279518	2.63938	0.0395663	1.00576	0.0134445	0.0113534	1.9614	169.403	133.469	160.32	250.122	4.93399	9.47344	249.492	11.5924	18.25	228.162	8.89695	19.7793	99.748
23HL24-28	31.2233	313.95	281.207	290.566	7.8527	24.781	1.30146	0.055997	4.04688	0.250368	3.69709	0.301386	3.48883	0.0403534	1.30146	0.0306561	0.0127008	2.25867	369.783	164.264	182.343	254.981	6.50415	10.4965	269.594	17.9919	24.4485	255.054	11.4442	22.8114	94.4289
23HL24-29	44.2284	432.566	458.076	352.776	6.87602	25.6398	1.56813	0.0493707	4.28453	0.312591	3.2639	0.264558	4.07182	0.0390019	1.56813	0.087285	0.0109423	2.91134	76.782	225.903	248.203	246.615	7.58711	11.0079	237.402	17.4453	22.2143	219.942	12.7366	21.2729	96.1931
23HL24-30	7.04676	80.9798	69.0582	67.559	11.9408	25.1988	4.14226	0.0526716	11.8444	0.255816	10.0613	0.27848	12.6642	0.0396845	4.14226	0.154198	0.0118226	9.15342	49.468	666.978	675.959	250.724	20.3556	21.9083	242.307	54.9236	56.6605	237.341	43.1993	46.9477	96.5856
23HL24-31	23.5032	245.633	216.877	236.869	6.14268	23.6252	1.66455	0.0544046	2.87539	0.269496	3.07873	0.316421	3.05779	0.0423277	1.66455	0.453617	0.012863	2.52062	343.19	133.433	161.228	267.17	8.71834	12.27	277.725	15.108	21.9051	258.279	12.9384	23.8129	96.126
23HL24-32	12.5821	132.261	133.712	117.011	7.00371	25.5476	2.0197	0.0468504	4.94557	0.292211	4.11974	0.251159	4.73882	0.0391426	2.0197	0.0654484	0.0114015	3.34627	101.06	254.804	273.898	247.421	9.82083	12.6766	225.219	19.0482	23.0064	229.073	15.2356	23.3795	90.6051
23HL24-33	64.4185	607.426	688.262	450.528	2.88434	24.2575	1.61238	0.0510269	3.67006	0.319865	2.27976	0.292357	4.26079	0.0412244	1.61238	0.491023	0.0122708	2.13358	186.42	169.071	191.458	260.385	8.23517	11.7774	259.254	19.3223	24.1921	246.493	10.4585	21.7689	99.5648
23HL24-34	43.0728	332.736	478.544	169.118	5.55457	24.4649	1.58565	0.0551931	4.92429	0.378841	3.13301	0.306836	4.72298	0.0408749	1.58565	0.0435551	0.0126426	2.17583	204.652	247.679	266.396	258.19	8.02337	11.5735	268.594	22.2512	26.9049	253.895	10.9766	22.5055	96.05
23HL24-35	56.8586	680.916	744.265	221.53	6.8016	26.3745	1.36596	0.0504276	3.68615	0.262018	2.40833	0.260543	3.37566	0.0379154	1.36596	0.0878612	0.0109292	1.96584	87.7448	187.547	212.179	239.858	6.43148	10.0801	233.853	14.0953	19.4531	219.682	8.59024	19.0657	97.4646
23HL24-36	37.0399	254.011	469.116	66.1718	9.98961	25.7618	2.77935	0.0521824	6.65407	0.454049	4.50963	0.265041	5.14297	0.0388172	2.77935	0.0421936	0.0115929	3.55372	122.462	327.49	341.265	245.389	13.3794	15.5557	236.866	22.1506	26.1094	232.918	16.452	24.4088	96.4654
23HL24-37	76.4312	614.672	682.837	564.1	3.12983	26.3613	1.3956	0.0506728	3.89807	0.332591	2.7802	0.269768	3.651	0.0379344	1.3956	0.0279102	0.0112573	1.89967	145.317	185.979	207.955	239.991	6.56513	10.1606	241.567	15.6782	20.8751	226.249	8.54755	19.4978	99.3455
23HL24-38	44.7185	393.958	384.72	407.943	5.37922	25.3351	1.95263	0.0525388	3.41264	0.298853	2.96965	0.290507	3.27848	0.0394709	1.95263	0.161614	0.0118567	2.44449	304.013	139.114	160.228	249.496	9.55998	12.5112	258.058	15.1877	21.2565	238.214	11.5748	21.7725	96.626
23HL24-39	33.5562	320.048	277.25	356.552	7.56565	24.9848	1.19085	0.050658	3.30071	0.262548	3.15502	0.282187	3.04227	0.0400243	1.19085	0.0448494	0.0126454	2.50433	160.545	157.853	183.345	252.949	5.90905	10.0907	251.214	13.7427	19.9767	253.938	12.634	23.3601	99.3119
23HL24-40	21.5361	193.187	218.787	246.227	5.1796	26.3135	1.97067	0.0512322	5.15536	0.300273	4.24824	0.271748	4.75634	0.0380032	1.97067	0.00469824	0.010503	3.96638	153.489	256.201	273.919	240.387	9.29714	12.121	242.272	20.9527	25.2777	211.125	16.6642	23.355	99.219
23HL24-41	34.1077	201.993	359.902	208.26	7.25273	27.0678	2.05653	0.056337	5.00379	0.471007	4.04461	0.287869	4.55384	0.0369443	2.05653	0.089932	0.0116444	3.34488	300.759	245.307	263.279	233.781	9.44527	12.1051	254.315	20.9255	25.6018	233.928	15.5579	23.8798	91.586
23HL24-42	47.5611	413.604	558.564	346.095	4.24491	25.5865	1.48869	0.0486007	4.39607	0.299042	4.19982	0.259278	4.02329	0.0390831	1.48869	0.0158077	0.0115095	3.00337	17.1991	194.694	212.993	247.096	7.21541	10.7655	236.134	18.0443	23.0838	231.244	13.8007	22.5995	95.4633
23HL24-43	10.6912	101.409	119.442	61.5079	5.12789	26.201	3.28364	0.0652022	12.0231	0.314036	8.67648	0.315759	10.7239	0.0381665	3.28364	0.288049	0.0127348	7.66957	403.186	500.644	507.187	241.219	15.5406	17.3889	263.43	48.0127	50.1175	255.296	38.8686	43.5933	91.1976
23HL24-44	7.71711	49.9047	60.37	78.622	14.3068	24.1263	3.53599	0.0563906	8.99337	0.428972	5.97941	0.32843	9.4411	0.0414486	3.53599	0.288463	0.0123792	6.27726	227.937	454.777	465.347	261.698	18.1317	20.0052	283.797	46.4179	49.0274	248.573	31.0174	36.5032	91.8976
23HL24-45	19.4442	222.168	149.284	601.282	5.0688	24.3429	1.02745	0.0521961	3.1853	0.234042	2.45665	0.297041	2.89295	0.0410797	1.02745	0.0903603	0.0126731	2.3011	235.904	144.714	169.683	259.495	5.23117	9.8897	262.95	13.4521	20.0929	254.5	11.64	22.8828	98.6773
23HL24-46	17.971	205.132	160.179	661.331	6.96234	25.9179	1.97817	0.05416	3.38011	0.272752	2.88737	0.291898	3.42309	0.0385834	1.97817	0.316963	0.0113732	2.65205	326.543	161.593	186.559	244.001	9.47391	12.3324	259.252	15.8695	21.757	228.557	12.0534	21.4164	93.939
23HL24-47	9.18973	189.233	68.1102	496.297	6.07636	24.8751	1.23809	0.0491692	2.976	0.150377	7.14681	0.27284	2.61921	0.0402009	1.23809	0.0792131	0.0138737	4.07201	108.534	132.686	158.637	254.04	6.16588	10.2669	244.151	11.3377	17.9332	278.332	22.48	31.1069	96.0301
23HL24-48	7.73221	61.5207	70.3832	262.622	10.9165	25.824	4.32437	0.0496096	7.8807	0.368028	9.21656	0.256445	8.03843	0.0387236	4.32437	0.247599	0.0117775	6.76744	0.780378	414.144	426.636	244.791	20.7562	22.2132	229.757	33.21	35.7598	236.565	31.829	36.7242	93.6638
23HL24-49	150.097	2055.8	1596.92	202.813	8.42087	26.2266	1.31479	0.051239	3.37068	0.665796	1.90471	0.259931	2.97834	0.0381293	1.31479	0.0562607	0.011882	1.95687	189.462	151.919	175.514	241.188	6.22238	9.97899	233.629	12.5237	18.4125	238.719	9.2871	20.6848	96.816
23HL24-50	39.1405	4669.41	640.202	311.123	9.33699	26.3426	1.26735	0.0507155	3.83011	0.131769	14.1749	0.259805	3.96288	0.0379613	1.26735	0.167018	0.0148059	3.65574	123.831	187.683	210.61	240.155	5.97249	9.79935	233.153	16.3054	20.9842	296.949	21.5632	31.5083	97.0409
23HL24-51	176.573	1610.67	3573.22	344.313	4.35293	26.812	1.26444	0.0505889	2.88641	0.164962	4.58195	0.254462	3.01184	0.0372968	1.26444	0.234485	0.0109915	2.91368	188.652	119.291	143.965	236.021	5.86417	9.63509	229.243	12.2652	17.9254	220.9	12.8055	21.3779	97.0861
23HL24-52	579.939	869.811	1142.33	321.387	6.66801	24.5692	1.26173	0.0502198	2.51397	0.279091	2.374	0.274913	2.53559	0.0407014	1.26173	0.278959	0.01271	2.01299	166.853	131.732	166.72	257.139	6.36162	10.4665	245.841	11.1064	17.9179	255.245	10.2157	22.2487	95.5073
23HL24-53	76.7071	257.734	372.131	118.484	10.3877	25.7579	2.43928	0.0531353	5.53935	0.379182	4.91896	0.277186	5.13201	0.0388231	2.43928	0.0894027	0.0126122	3.59537	178.808	253.392	268.637	245.448	11.7416	14.1713	246.443	22.3224	26.3293	253.261	18.0881	26.6668	99.5956
23HL24-54	62.972	350.498	393.41	288.448	4.26893	23.7921	1.3516	0.0502402	3.62104	0.294984	3.24478	0.281151	2.9705	0.0420308	1.3516	0.292082	0.0119159	2.01451	87.1732	179.024	203.337	265.36	7.0303	11.088	250.463	13.2976	19.5781	239.395	9.58939	20.8732	94.2241
23HL24-55	63.3877	446.116	417.851	385.567	6.93557	25.825	1.21193	0.0562674	2.94486	0.288032	2.87048	0.298205	3.24531	0.0387221	1.21193	0.134551	0.0124613	2.58182	431.458	155.865	186.946	244.881	5.82261	9.83	263.876	15.0715	21.1992	250.273	12.8457	23.2492	92.5329
23HL24-56	10.5947	491.954	748.835	21.4995	8.80675	28.4282	4.59329	0.0558126	11.1761	0.285573	14.8093	0.248849	9.75187	0.0351763	4.59329	0.179736	0.0110921	9.02298	525.898	399.566	405.603	222.465	20.08	21.334	216.066	38.9366	40.9921	222.459	39.9017	43.4605	97.0818
23HL24-57	75.365	205.561	252.627	76.9695	4.81869	26.972	2.21949	0.0518909	6.91507	0.604897	3.3229	0.262332	7.04828	0.0370755	2.21949	0.231411	0.0122483	3.2435	152.534	285.827	296.976	234.577	10.2137	12.7227	231.13	29.212	32.0975	245.982	15.8488	24.7668	98.5197
23HL24-58	20.5807	129.284	112.271	105.393	7.42575	25.0588	1.88925	0.0589486	7.09172	0.331638	5.63901	0.31845	6.48006	0.0399062	1.88925	0.0499625	0.0117821	4.75319	468.521	283.253	293.768	252.165	9.34759	12.4057	274.365	31.8198	35.5116	236.593	22.357	28.9041	91.5675
23HL24-59	101.096	461.925	459.684	442.945	7.72529	24.0692	1.86	0.0506318	4.80478	0.463904	6.15108	0.288187	4.8109	0.0415469	1.86	0.0934699	0.0149559	2.03677	181.698	225.271	243.119	262.366	9.56077	12.7752	255.515	22.1521	26.6304	300.03	12.1322	26.1824	97.3543
23HL24-60	37.2125	424.023	223.578	230.482	6.5692	25.1849	2.15803	0.0559322	5.16893	0.21144	4.92856	0.308323	5.34207	0.0397063	2.15803	0.349097	0.0124689	4.69757	378.403	222.454	237.76	250.973	10.6258	13.3712	271.447	25.3765	29.6061	250.405	23.3877	30.3812	92.1618
23HL24-61	26.6941	182.324	152.76	60.6331	10.5484	25.9187	2.85843	0.0580988	7.55111	0.402517	4.57927	0.300083	6.48674	0.0385822	2.85843	0.231512	0.0131854	3.7529	2.11888	420.258	434.048	243.854	13.6648	15.7743	260.835	29.7372	33.1791	264.643	19.727	28.431	93.2707
23HL24-62	5.67381	28.6699	47.4272	2250.16	7.56807	26.0377	3.1964	0.0571984	8.88517	0.584372	8.74974	0.305377	8.30148	0.0384058	3.1964	0.301726	0.0118254	4.6201	289.461	442.965	453.51	242.715	15.2246	17.1301	261.05	38.8335	41.6355	237.466	21.826	28.5472	92.7206
23HL24-63	18.3067	221.222	145.093	4145.24	7.60692	24.0604	2.09358	0.0544314	5.80009	0.1947	3.6669	0.323518	5.38067	0.0415621	2.09358	0.105475	0.0126163	3.92074	233.6	303.79	320.503	262.452	10.79	13.7334	282.448	26.371	30.7073	253.349	19.7676	27.8636	92.6606
23HL24-64	23.9864	266.903	206.14	654.125	5.84588	26.5858	1.49248	0.053025	4.31477	0.238576	2.95697	0.28391	4.04089	0.0376141	1.49248	0.0222226	0.0118455	2.40684	223.597	188.49	206.849	237.979	6.97271	10.3891	251.701	18.0591	23.0633	237.977	11.3887	21.6639	94.3953
23HL24-65	155.469	721.346	1557.06	350.56	4.5877	25.8679	1.48954	0.0549335	3.98666	0.429415	2.73065	0.30298	4.0549	0.0386579	1.48954	0.178704	0.0117946	1.73919	261.322	214.669	238.978	244.461	7.14086	10.6509	266.536	19.2987	24.6141	236.98	8.19353	20.0948	91.3601
23HL24-66	55.1975	604.088	789.031	186.879	6.74519	25.6324	2.04627	0.0516707	4.90777	0.157685	5.38437	0.283564	4.70485	0.0390131	2.04627	0.0940931	0.012053	5.48358	105.763	233.789	251.57	246.616	9.90495	12.7191	250.719	20.9175	25.323	241.942	26.3559	32.3277	98.3499
23HL24-67	44.8019	282.757	375.895	283.134	4.8753	24.8949	1.21676	0.0519594	2.55282	0.403406	2.1082	0.290697	2.34544	0.0401689	1.21676	0.0404307	0.0121329	2.01684	228.528	118.513	149.139	253.844	6.06153	10.2066	258.393	10.6432	18.0431	243.726	9.77358	21.2534	98.2236
23HL24-68	12.9043	139.928	109.264	133.404	9.06382	25.4361	1.87343	0.0513968	5.77268	0.248484	3.13591	0.278638	5.33777	0.0393142	1.87343	0.117815	0.0123276	3.33845	72.6655	308.843	325.991	248.518	9.14132	12.1762	246.885	23.7195	27.6788	247.579	16.4228	25.235	99.3408
23HL24-69	46.3461	324.836	383.882	432.323	5.78403	25.0969	1.37759	0.0593712	5.23811	0.352509	3.06879	0.316109	4.22111	0.0398456	1.37759	0.261077	0.0122559	2.32204	439.412	173.097	184.704	251.83	6.80604	10.6135	276.478	19.2538	24.1824	246.174	11.355	22.1727	90.6691
23HL24-70	24.1817	181.49	207.62	333.468	5.17041	25.4173	1.17648	0.0522977	3.04262	0.328415	2.40857	0.285613	3.058	0.0393433	1.17648	0.218596	0.0115907	2.15921	262.818	136.331	161.932	248.732	5.74303	9.88619	254.036	13.8983	20.1513	232.899	9.9982	20.6211	97.8901
23HL24-71	10.0548	113.944	75.4805	262.693	8.69507	25.8015	1.62463	0.0531382	6.20512	0.218301	4.66653	0.288096	5.96444	0.0387575	1.62463	0.0706651	0.0133598	4.43507	119.306	337.859	354.153	245.092	7.80811	11.1238	254.452	27.0096	30.6731	268.143	23.6043	31.4146	96.2529
23HL24-72	24.8708	149.783	221.198	378.478	4.59531	27.1158	1.51958	0.055841	3.75232	0.405374	2.86258	0.280593	3.5918	0.0368789	1.51958	0.0993029	0.0111343	2.28188	355.425	183.611	206.928	233.41	6.96607	10.2778	249.516	16.0476	21.5209	223.772	10.1512	20.0815	93.3297
23HL24-73	9.7777	81.5324	87.3223	175.759	5.53007	28.2615	2.30452	0.0496894	5.25618	0.301089	4.71116	0.237477	5.03544	0.0353838	2.30452	0.190162	0.0110582	4.15921	53.1845	290.736	310.102	224.054	10.1428	12.4707	213.928	19.6689	23.3276	222.177	18.3744	25.1732	95.3761
23HL24-74	17.1406	81.7123	133.755	159.627	6.97108	24.99	2.70752	0.0585582	6.61818	0.469889	5.99387	0.316716	6.21103	0.040016	2.70752	0.208757	0.0127447	3.88842	387.909	332.426	346.558	252.796	13.4208	15.7125	274.861	30.8417	34.7152	255.878	19.7773	27.9926	91.6365
23HL24-75	25.0407	204.296	220.619	329.756	5.57202	26.0333	1.52898	0.048455	4.22675	0.263501	3.0565	0.252977	4.54029	0.0384123	1.52898	0.323108	0.0112786	2.32383	47.7642	189.965	209.211	242.932	7.28746	10.7161	226.84	18.463	22.6119	226.655	10.4773	20.4486	93.1493
23HL24-76	61.1294	421.294	541.677	675.424	9.21074	22.6459	1.66852	0.0535732	3.96724	0.313938	3.19325	0.299472	3.47675	0.0441581	1.66852	0.0730651	0.0095394	2.49102	286.876	181.859	504.629	278.514	9.10391	17.4714	265.148	16.1679	120.494	191.884	9.51189	85.5992	95.0829
23HL24-77	37.9968	265.765	400.434	492.634	7.32372	25.4023	1.75577	0.0510744	6.27993	0.23839	3.62284	0.257509	5.33842	0.0393666	1.75577	0.303274	0.0092202	3.06138	147.972	274.154	526.369	248.883	8.57581	15.8613	231.702	21.931	108.508	185.494	11.3032	83.2461	92.8502
23HL24-78	102.421	1812.44	1123.93	201.144	8.39168	22.527	1.54836	0.0548504	3.85633	0.087566	4.90733	0.342121	3.76742	0.0443913	1.54836	0.144543	0.0117238	4.05641	320.627	170.131	485.123	279.924	8.49051	17.2172	296.408	19.4	134.018	235.473	18.9935	105.289	94.2795
23HL24-79	29.9345	137.097	460.341	302.112	9.10456	26.8452	1.64868	0.0529595	4.17993	0.438457	2.64539	0.25471	3.76425	0.0372506	1.64868	0.000965578	0.0050609	2.1256	228.29	192.379	510.976	235.729	7.63218	14.7714	229.365	15.4371	106.911	102.03	4.32559	52.3526	97.2634
23HL24-80	49.9526	340.347	1035.75	689.984	15.1144	25.5809	2.20826	0.0496654	5.00223	0.295072	2.67679	0.259868	4.72966	0.0390916	2.20826	0.0463421	0.00471296	5.23341	100.413	266.761	608.639	247.164	10.6996	17.0177	233.792	19.7379	109.294	95.026	9.91943	43.9144	94.4392
