# Supplementary material for: Geochemical characteristics and detrital zircon U-Pb ages of the Yimin Formation, Kelulun Depression, Hailar Basin and constraints on uranium mineralization
Source: PLoS One. 2024 Aug 30;19(8):e0309433. doi: 10.1371/journal.pone.0309433 (PMC11364426; doi:10.1371/journal.pone.0309433)
Supplement: S4 Table — Detrital zircon trace element data. (XLSX) [file pone.0309433.s004.xlsx]

## Sheet: Sheet1
Detrital zircon trace element data of the Yimin Formation (ppm)
Sample	Li	Sc	Ti	V	Cr	Mn	Co	Ni	Cu	Zn	Ga	Rb	Sr	Y	Zr	Nb	Sn	Cs	Ba	La	Ce	Pr	Nd	Sm	Eu	Gd	Tb	Dy	Ho	Er	Tm	Yb	Lu	Hf	Ta	Pb	Th	U	ΣREE	LREE	HREE	LREE/HREE	LaN/YbN	δEu	δCe
23HL02-1	0.03	240.9	10	0.36	4.5	3.5	0.0748	0.2046	0.524	0.0105	0.1205	0.03403	0.77	789	495000	1.05	0.34	0.00243	0.0257	1.5	21.6	0.92	4.2	4.5	0.9	17.4	5.97	69.1	25.2	120.2	25.3	233	44.8	9600	0.41	19.99	117.7	515	574.59	33.62	540.97	0.0621476	0.00461781	0.310946	4.50815
23HL02-2	0.9	229	8	0.64	1	3.3	0.7	0.596	0.864	0.191	0.403	0.0192	0.553	764	508000	0.22	0.1	0.0171	0.00706	0.15	19.4	0.19	2.8	4.6	0.89	17.1	5.4	60.1	24.9	124	27.2	299	49	9900	0.75	27	123.6	653	634.73	28.03	606.7	0.0462008	0.000359849	0.306787	28.175
23HL02-3	1.72	282	16.6	0.23	4.6	1.5	0.00417	0.299	0.469	1	0.2898	0.06	0.52	1230	498000	1.21	0.73	0.00989	0.00322	0.047	18	0.33	6.2	5.2	3.52	28.5	8	103	37.9	192	43.8	448	91	8610	0.35	29.9	186	821	985.497	33.297	952.2	0.0349685	7.52524e-05	0.88398	35.4365
23HL02-4	4.8	248	23.2	1.57	0.8	14.9	0.43	1.4	0.9	4.2	0.12	0.29	4.4	806	495000	0.98	0.22	0.137	0.55	8.4	46.6	3.32	21.4	6.7	1.55	17.5	5.92	69.3	26	120.5	26.2	244	46.8	10110	0.46	23.5	95	537.9	644.19	87.97	556.22	0.158157	0.0246939	0.437622	2.16352
23HL02-5	0.54	335.8	25.8	0.23	2.5	41	0.068	0.628	1	0.58	1.28	1.36	5.5	2495	477000	3.33	0.38	0.044	4.3	4	100.2	2.8	14.8	15.9	4.72	60.7	19.5	223.4	79.9	372	75	699	144.5	7920	0.62	28.3	370	726.6	1816.42	142.42	1674	0.0850777	0.00410472	0.464486	7.3408
23HL02-6	1.5	238	3.5	0.37	7.4	1.3	0.1846	1.201	0.765	2.15	0.236	0.04	0	630	483000	1.61	0.01	0.0274	0.0126	0.019	20.6	0.026	2	1.36	0.64	10.8	4.69	51.3	21.5	108	23.6	217	46.7	9700	0.58	26.1	114.3	791	508.235	24.645	483.59	0.0509626	6.2805e-05	0.510531	227.242
23HL02-7	2.9	333	11.3	1.22	8.2	49.1	0.0073	1.419	0.7	0.17	1.5	0.09	20.2	2730	444000	5.9	1.8	0.001227	1.32	14.2	112.1	4.5	23.8	13.5	3.51	57.5	17.8	227	84.8	430	91.1	853	163.7	8160	1.36	54.1	545	1328	2096.51	171.61	1924.9	0.0891527	0.011941	0.38515	3.43827
23HL02-8	2.34	216.4	31	1.33	0.3	20	0.2	0.422	7.1	0.089	1.07	4.5	7.8	827	462000	1	0.06	0.178	11.9	26.3	64.3	3.59	14.5	5.9	1.18	18.8	5.65	65.5	25.3	125.7	27.9	271	60.4	10340	0.5	35	189	834.9	716.02	115.77	600.25	0.19287	0.0696125	0.342532	1.62245
23HL02-9	1.2	298	15.3	0.38	3.6	17.1	0.00181	0.172	0.1	0.825	0.13	0.27	0.68	1698	473000	2.94	0.37	0.000176	0.09	0.077	55	0.36	2.9	9.1	3.33	42.6	13.4	158	56.5	261	58.8	541	103.4	8140	0.97	24.4	286	686.4	1305.47	70.767	1234.7	0.0573151	0.000102093	0.517062	80.9936
23HL02-10	4.84	230.2	8	0.46	2.3	2.2	0.029	0.0227	1.4	0.842	0.1785	0.068	0.34	1004	458000	3.81	0.33	0.000303	0.0295	1.25	44.8	0.44	3.4	2.73	0.58	13.9	5.57	76.1	30.2	159.5	36.3	360	75	11800	1.69	90.8	433.9	2198	809.77	53.2	756.57	0.0703174	0.00249062	0.287848	14.8109
23HL02-11	2.98	239	6.1	0.4	2.4	1.3	0.01	0.0639	0.446	1.4	0.000219	0.28	0.51	1037	491000	0.86	0.48	0.00404	0.0076	0.56	28.1	0.154	2.09	3.65	1.25	22.3	6.58	83.3	31.9	158.9	36.1	360	69.5	11560	0.92	55.6	273	1473	804.384	35.804	768.58	0.0465846	0.0011158	0.423579	23.4605
23HL02-12	2.98	245.6	6.7	0.57	1.4	2.7	0.1378	0.28	0.6	0.0544	0.32	0.15	1.04	1181	479000	2.2	0.31	0.00348	0.0831	1.62	43	0.56	5.8	5.5	1.22	26.1	8.36	102.2	36.9	185	39.9	403	71.4	9880	0.98	46.4	293	1106	930.56	57.7	872.86	0.0661045	0.00288344	0.311302	11.0688
23HL02-13	0.85	239.6	3.4	1.31	2.4	3.8	0.0149	0.0166	2.7	4.7	0.0558	0.23	1.02	1150	490000	1.63	0.32	0.00663	0.0266	2.8	33.4	0.72	5.2	7	1.49	27.3	7.7	89	35.2	180	40.9	396	73.1	10010	0.52	43	261	1213	899.81	50.61	849.2	0.0595973	0.00507182	0.329518	5.76748
23HL02-14	4.15	300	960	8.7	0.2	17	0.25	0.081	0.828	3.6	0.43	0.99	0.59	1670	482000	5.1	0.44	0.021	0.65	0.7	42.2	0.39	3.9	5.9	1.06	29.8	9.6	136	52.7	256	55.8	553	89.5	10030	1.39	94.9	530	2362	1236.55	54.15	1182.4	0.0457967	0.000907974	0.244397	19.8023
23HL02-15	2.61	232.6	7	0.83	0.9	9.5	0.01313	0.598	2.5	0.9	0.19	0.04	8	678	466000	0.85	0.03	0.000782	0.34	14.1	54	4.4	18.6	5	0.81	16.3	4.48	58	20.7	101.8	21.6	217.8	39	9170	0.68	33.31	173	837.1	576.59	96.91	479.68	0.202031	0.0464367	0.274303	1.6809
23HL02-16	0.94	260.8	4.2	0.69	0	3.3	0.01588	0.471	0.3	0	0.2299	0.06	0.76	1020	460000	2.14	0.65	0.000304	0.01762	2.19	29.9	0.87	4.7	5.2	0.75	20.9	6.41	83	32.8	168.4	37.2	351	90.6	9460	0.99	51.7	258	1222	833.92	43.61	790.31	0.0551809	0.00447546	0.219943	5.31097
23HL02-17	2.35	266	11.7	0.73	11.5	2	0.66	0.902	2.6	2.11	0.3	0.08	0.24	977	501000	1.04	0.08	0.0025	0.0055	0.022	19.1	0.13	1.48	3.9	1.19	24	6.65	86.6	32.1	146.9	31.3	302	71.7	9350	0.41	25.6	141.3	608.3	727.072	25.822	701.25	0.0368228	5.22536e-05	0.376039	87.5659
23HL02-18	3.34	227.5	11.3	0.44	2.9	7.1	0.16	1.5	1.3	2.793	0.33	0.03	3.01	515	513000	0.5	0.24	0.00399	0.0019	7.1	32.2	1.53	5.9	2.7	0.51	9.2	3.1	39.9	15.62	80.6	19.9	197.6	52.3	10090	0.46	27.3	123.9	733.2	468.16	49.94	418.22	0.119411	0.0257734	0.312837	2.39533
23HL02-19	1.12	245.6	12.4	0.66	4.7	0.1	0.012	0.595	0.27	1.902	0.2	0.1	0.51	1516	489000	0.9	0.26	0.0003639	5e-05	0.047	14.96	0.33	3.78	7.4	0.87	35.7	10.52	127.6	47.2	230.5	45.2	398	91.5	9140	0.67	37.5	241.3	858.1	1013.61	27.387	986.22	0.0277697	8.47062e-05	0.163641	29.4517
23HL02-20	2.23	288.9	8.2	0.47	6.9	2.1	0.14	0.441	0.5	1.634	0.00507	0.24	1.24	1887	482000	3.58	0.53	0.000698	0.01432	0.091	46.3	0.35	4.1	8.8	3.09	38.5	13	158	57.8	289	61	589	129.8	9940	0.99	38.7	422	951	1398.83	62.731	1336.1	0.0469508	0.000110822	0.513228	63.6079
23HL02-21	6.4	227	9.3	0.82	0.6	21.3	0.1111	0.247	4.6	1.726	0.0157	0.12	8.6	1065	470000	2.78	0.37	0.00247	0.82	9.1	63	4.1	22.1	8.6	1.82	22.8	7.36	86.6	31	156.5	34.5	361	66	10540	1.47	123.5	738	3005	874.48	108.72	765.76	0.141977	0.0180815	0.397355	2.52879
23HL02-22	1.01	275	5.8	0.74	0.9	0.6	0.1965	2.2	0.9	3.363	0.23	0.16	0.59	1187	515000	1.39	0.85	0.0224	0.019	0.052	17.6	0.105	1.46	4.6	0.73	25.6	8.23	98.8	37.3	189.3	39.2	356	60.8	9760	0.53	28	161.8	695.8	839.777	24.547	815.23	0.0301105	0.000104774	0.205659	58.3984
23HL02-23	0.09	477	21.7	0.18	2.3	0.96	0.0739	0.23	0.5	1.308	0.49	0.52	0.55	5600	503000	5.42	0.45	0.01578	0.03023	0.08	113.5	1.13	20.7	31.4	13.3	137	41	497	182.8	866	175.6	1641	278	7160	0.97	42.9	488	1141	3998.51	180.11	3818.4	0.047169	3.49689e-05	0.619941	92.5542
23HL02-24	3.2	229.7	5.8	0.38	2.5	1.9	0.0743	0.459	0.47	0.708	0.32	0.0414	0.95	837	504000	1.45	0.34	0.01477	0.001632	2.05	26	0.51	3.4	3.44	0.81	15	5.18	66.3	24.9	131.6	29.4	303	55.2	10390	0.71	39.2	212.7	991	666.79	36.21	630.58	0.0574233	0.00485302	0.344734	6.23442
23HL02-25	6.2	159.1	80	0.9	5.3	35	0.1108	1.1	1.3	1.6	2.05	10.4	9.4	454	364000	1.66	0.23	1.02	11.7	4.4	26.7	1.09	3.5	1.91	0.179	5.6	2.46	33.5	15	74	16.9	174	32.4	8920	0.93	41.2	137.5	866	391.639	37.779	353.86	0.106763	0.0181386	0.167327	2.98921
23HL02-26	0.39	309.1	27.3	0.5	3.6	14.5	0.1292	0.0159	0.327	3.8	0.59	3.05	1.43	2510	500000	4.04	0.42	0.09	9.8	1.16	82	0.35	6.1	10.8	4.22	57.3	18.39	221.2	81.3	377	75.8	723	121.6	8210	0.76	28.4	374	754.7	1780.22	104.63	1675.59	0.0624437	0.00115085	0.518617	31.5526
23HL02-27	3.9	234	8	1.97	3	7.1	0.331	0.59	4.6	2.7	0.501	0.88	0.59	600	457000	0.48	0.53	0.049	2	1.38	19.4	0.12	1.7	2.2	0.25	11.1	4.06	52	17.3	93.2	20	201	36.1	10070	0.73	38.1	158	937.2	459.81	25.05	434.76	0.057618	0.00492474	0.154665	11.6884
23HL02-28	2.5	300	7.9	0.34	3.9	0.6	0.0005	0.3192	0.515	0.02618	0.31	0.0495	0.02	2030	482000	4.01	0.08	0.000869	0.00514	0.04	35.3	0.085	1.77	5.3	2.23	32.3	11.84	160.8	61.1	315	65.1	650	130.8	8570	0.98	39.3	219	974.3	1471.66	44.725	1426.94	0.0313433	4.41415e-05	0.521062	148.429
23HL02-29	0.32	231.1	11.6	0.38	0.3	2.8	0.0078	0.376	0.3	1.9	0.1846	0.14	0.18	1111	483000	1.09	0.18	0.000489	0.0391	0.14	15.7	0.231	3.06	5.1	1.08	21.8	6.57	89	33.1	168.3	35.9	351	69.3	9350	0.39	40.1	221.4	861.4	800.281	25.311	774.97	0.0326606	0.000286102	0.313137	21.4049
23HL02-30	3.01	267	12.6	0.47	4.7	1.8	0.00587	0.6	1.8	0.8	0.2152	0.19	1.08	1231	508000	2.28	0.25	0.00573	0.01367	3.3	33.2	0.9	6.4	6	1.25	26.6	8.09	100.1	39.1	192.1	41.7	406	72.8	10170	0.93	39.3	195	1059	937.54	51.05	886.49	0.0575867	0.00583027	0.302494	4.72329
23HL02-31	3.7	238	4.4	0.42	5.4	4.3	0.0616	1.269	0.834	3.6	0.19	0.1	0.69	884	495000	0.58	0.04	0.00853	0.0144	0.97	18.6	0.17	3.4	3.6	1.2	18.8	6.14	72.2	26.4	137.6	29.1	283	47.7	9670	0.51	26.3	138	611.7	648.88	27.94	620.94	0.0449963	0.00245859	0.445938	11.2302
23HL02-32	3.7	252	13.1	0.06	9.8	13.4	0.0702	1.34	1.022	4.2	0.08	0.35	5.9	823	538000	1.29	0.3	0.00369	0.0587	14.2	59	4.1	21.5	6.8	0.77	15.3	5.38	67.3	24.8	125	26.2	284	51.2	10680	0.72	26.6	124.9	636.3	705.55	106.37	599.18	0.177526	0.035865	0.230789	1.89583
23HL02-33	2.55	232.5	11.5	0.69	1.4	51	0.03	0.0466	0.35	0.2	0.36	0.44	25.1	704	483000	1.33	0.35	0.031	3.7	25	100	6.9	24.8	7.5	1.65	15.9	4.69	56.9	21.1	106	24.54	255.9	48.2	10390	0.9	44	154.4	955.8	699.08	165.85	533.23	0.311029	0.0700762	0.461932	1.86677
23HL02-34	0.96	222	10.5	0.4	5.3	5.9	0.0161	0.494	26	1.396	0.48	6.4	2.73	1171	424000	1.65	0.41	0.26	45	0.24	25.2	0.24	1.87	4.3	1.47	20.6	7.44	95.8	36.3	179.9	38.4	371	92.4	6900	0.6	18.8	124.2	358.7	875.16	33.32	841.84	0.03958	0.000464021	0.4775	25.7439
23HL02-35	2.2	234	12	0.88	1	0.7	0.11	0.735	2.6	0.1	0.1067	0.0467	2	581	497000	1.25	0.8	0.00073	0.0066	0.33	28.3	0.61	2.5	1.6	0.68	8.8	3.77	50.5	17.1	94.5	23.3	239	61	10180	0.64	44.9	214	1253	531.99	34.02	497.97	0.0683174	0.000990414	0.554027	15.465
23HL02-36	2.58	252.4	15.5	1.42	2.5	18.2	0.0821	0.2123	1.4	7.3	0.35	1.21	6.6	1710	502000	2.03	0.59	0.07	1.5	10.6	44.8	3.4	15.1	11.1	2.45	45.5	13.3	159	54.1	249	50.5	467	103.1	9370	0.47	40.6	297	854	1228.95	87.45	1141.5	0.0766097	0.0162813	0.33329	1.82966
23HL02-37	3.34	227.6	8	0.14	2.2	2.5	0.023	0.0543	0.71	0.819	0.00231	0.23	0.24	728	498000	1.21	0.75	6.16e-05	0.001333	0.02	18.1	0.085	1.29	2.78	0.41	12.2	4.51	54.6	22	111	25.1	244	56.6	10450	0.61	44.2	226	1211	552.695	22.685	530.01	0.0428011	5.8795e-05	0.215231	107.631
23HL02-38	4.3	249	2.55	0.08	10	2.5	0.0996	0.321	4.6	0.0528	0.194	0.6	0.57	1208	484000	4.5	0.17	0.0275	0.0835	1.44	57.6	0.78	3.6	4.6	0.66	18.8	5.74	95.5	36.1	199	40.9	417	83.2	12850	1.52	43.1	239.8	1215.4	964.92	68.68	896.24	0.0766313	0.00247701	0.216975	13.3253
23HL02-39	1.8	231	7	0.72	6	0.6	0.36	1.466	0.81	3.6	0.02223	0.042	0.04	641	503000	1.53	0.78	0.0075	0.0117	0.0505	22.3	0.045	1.4	1.77	0.57	12.1	3.1	52.5	18.3	102.6	23.2	249	46.6	11310	0.67	37.6	188.3	964.9	533.535	26.1355	507.4	0.0515087	0.000145476	0.376547	114.693
23HL02-40	2.27	268.4	9.8	0.77	6	0.9	0.1535	0.733	1.2	1.64	0.3	0.15	0.24	1029	483000	1.58	0.45	0.0242	0.001307	0.33	29	0.23	2.01	2.5	0.53	19.8	6.07	84.8	32	164.1	35	336	56.2	10330	1.12	61.7	346	1595	768.57	34.6	733.97	0.0471409	0.000704491	0.230302	25.8084
23HL02-41	1.78	247	29	1.88	3.9	6.4	0	0.7	3	1.264	0.1423	6.9	1.45	922	483000	1.14	0.13	0.095	19.1	0.86	18	0.19	1.1	4.5	0.42	19	6.58	77.9	29.1	138.3	31	279	45.2	9570	0.54	32.2	169.4	822	651.15	25.07	626.08	0.0400428	0.00221103	0.138864	10.9177
23HL02-42	0.46	256	6.9	0.76	5.8	0.2	0.0651	0.514	0.0588	1.215	0.1189	0.21	0.27	1247	486000	1.17	0.16	3.33e-05	0.03197	0.014	21.2	0.14	2.57	5.4	0.97	25.8	8.15	105.3	38.1	189.7	38.3	372	63.4	10630	0.82	46.4	260.3	1043.5	871.044	30.294	840.75	0.0360321	2.69951e-05	0.25124	117.407
23HL02-43	1.37	254	1.6	0.12	4.3	2.5	0.5	0.56	2.46	0.7	1.5	0.0113	0.41	927	490000	1.48	0.82	0.000366	0.00872	0.102	26.8	0.16	1.9	2.04	0.77	17.1	5.95	71	28.1	147	30.7	336	84.5	10840	0.71	47	258.3	1254.2	752.122	31.772	720.35	0.0441063	0.000217752	0.398567	51.4351
23HL02-44	2.39	239	7.9	0.24	0.8	0	0.0198	0.49	0.691	1.378	0.34	0.08	0.17	643	490000	0.58	0	0.000153	0.00398	0.009	13.86	0.049	1.07	1.94	0.46	11.6	3.95	50.8	19.4	99.1	22.4	227.3	57.8	10530	0.45	27.2	123.1	648.7	509.738	17.388	492.35	0.0353163	2.84017e-05	0.29645	161.819
23HL02-45	1.5	231.3	16.9	2.45	1.2	1.1	0.00322	0.23	0.33	1.308	0.1812	0.56	0.14	1149	471000	0.71	0.44	0.000507	0.6	0.058	16.55	0.131	2.42	5.5	1	26	8.64	99.3	36.6	165	34.4	300	65.9	9580	0.41	23.8	155	506.9	761.499	25.659	735.84	0.0348704	0.000138678	0.255656	46.5514
23HL02-46	2.1	247	0.8	0.42	4.1	3.8	0.09	2.86	3.7	3.04	0.503	0.13	2	799	477000	0.81	0.27	0.002302	0.14	5.2	36.5	1.32	5.9	4.9	0.87	15.5	5.23	58.9	24.6	123	27.4	282	62.2	10760	0.77	46.8	228	1215	653.52	54.69	598.83	0.0913281	0.0132268	0.305196	3.41577
23HL02-47	0.91	237	6.5	0.42	1.7	2.9	0.00348	0.56	2.4	0.787	0.1891	0.08	1.72	706	463000	1.31	0.52	0.0001427	0.00024	2.7	25.6	0.93	4.9	4	0.73	14.3	4.82	55.5	21.86	107.5	24.2	231	52.9	9130	0.67	28.6	128.9	745.8	550.94	38.86	512.08	0.0758866	0.00838402	0.295086	3.96097
23HL02-48	1.7	357	0.053	0.26	6	3	0.000436	0.84	0.392	0.711	0.294	0.29	0.03	3350	528000	16.8	1.3	2.79e-05	0.00598	0.2	114.1	0.15	3.7	8.8	1.97	67	22.6	299	112.6	528	105.6	1000	177	11830	3.7	81.4	582	2259	2440.72	128.92	2311.8	0.0557661	0.00014346	0.248034	161.514
23HL02-49	0.88	245	7.9	0.06	1.7	6.8	0.000901	0.0158	0.9	0.0877	0.24	0.101	2.2	601	500000	0.69	0.39	0.000308	0.00257	4	24.5	1.4	9.3	3.3	0.89	14.3	4.2	48.5	18.98	91.9	20.1	193.7	39.6	9830	0.48	21.6	91	528.4	474.67	43.39	431.28	0.100607	0.0148126	0.396085	2.53838
23HL02-50	4.1	223	2.7	1.08	3.2	25	0.4	1.6	0.486	3.3	0.52	0.25	6.2	759	472000	1.43	0.61	0.049	0.02328	18	68	4.4	21	2.9	0.82	16.3	4.68	63.9	22.8	118.5	27.2	272	65	9840	0.77	51.4	209	1190	705.5	115.12	590.38	0.194993	0.0474684	0.364624	1.8734
23HL02-51	1.96	320	12.7	0.57	2.2	14.3	0.1743	0.0028	1	0.158	0.68	0.19	3.1	2440	504000	5.6	0.46	0.00323	0.00654	10.8	106.9	3.62	17	11.6	3.86	49.5	17.1	205	77.9	377	79.2	728	145.6	8620	1.24	50.4	511	1273	1833.08	153.78	1679.3	0.0915739	0.0106413	0.49247	4.19176
23HL02-52	2.5	225	6.1	0.6	4.3	3.9	0.356	2	3.9	1.961	0.0518	0.07	1.99	450	521000	0.61	0.38	0.000809	0.0149	2.95	25.8	0.72	4.3	1.24	0.37	6.9	2.45	35.6	14.4	75.3	16.8	168	39.5	11510	0.42	33.2	138	957.6	394.33	35.38	358.95	0.0985653	0.0125954	0.386714	4.34037
23HL02-53	0.24	250	34	1.24	0.4	11.4	0.08	0.647	0	1.2	0.94	17.1	4.1	1850	458000	0.9	0.21	0.31	118	3.9	55.9	1.72	13.7	13.5	5.05	53.8	17.1	180.8	62.1	282	55.1	514	94.1	6890	0.4	18.7	194	430.2	1352.77	93.77	1259	0.0744797	0.00544255	0.572871	5.29176
23HL02-54	0.05	340	4.2	0.22	2.4	2.9	0.1877	1.268	1.755	0.9	0.2	0.06	0.22	1868	503000	6.7	0.62	0.0309	0.0104	0.066	71.9	0.014	2.2	5.8	1.81	42.4	12.4	173.5	59.5	295	60.1	584	104.9	11170	1.63	52.4	419	1407	1413.59	81.79	1331.8	0.0614131	8.10647e-05	0.352862	579.933
23HL02-55	2.6	273	1.5	0.62	0.1	1.6	0.00344	1.077	0.8	2.66	1.1	0.1385	0.61	860	541000	1.87	0.26	0.01318	0.17	2.2	32.4	0.63	4.2	2.1	0.32	15.4	6.09	70.7	28.1	139.3	33.1	298	59.2	11040	0.97	48.4	257.1	1328	691.74	41.85	649.89	0.0643955	0.0052955	0.17203	6.74758
23HL02-56	0.78	264.2	18.3	0.59	2.2	3.7	0.144	0.672	1.169	0.207	0.0741	0.0878	0.6	974	502000	0.78	0.33	0.01025	0.013	1.4	17.3	0.75	5.3	5.2	1.02	20.6	7.53	86.8	31.9	150.4	30.9	289	58.6	9150	0.33	20.4	115.4	500.1	706.7	30.97	675.73	0.0458319	0.00347481	0.301293	4.13939
23HL02-57	2	262	7.6	2	4.2	3.8	0.215	1.98	2.4	6.1	0.77	0.09	1.69	898	495000	2.15	0.01	0.01097	0.1418	2.72	33.3	0.71	7.2	3.6	0.87	21	5.94	78.5	29.4	140	32.7	293	64.1	10150	0.8	37.7	240	1113	713.04	48.4	664.64	0.0728214	0.00665889	0.305902	5.8751
23HL02-58	1.5	248	12.7	0.59	6	10.7	0.007	0.341	1	7.2	0.0085	0.1416	5.8	1147	495000	1.1	0.7	0.000181	0.001202	15.7	61	4.1	20.9	6.2	0.83	28.3	8.7	97	37.5	173	37	370	70.1	9650	0.73	26	150	455.1	930.33	108.73	821.6	0.132339	0.0304368	0.191563	1.86411
23HL02-59	3	224.3	15.4	1.7	0.5	12.3	0.05	0.0347	7.3	0.45	1	1.58	8.3	888	483000	2.68	0.05	0.053	5.1	12	52	3.9	15.6	5.2	1	19.1	6.36	71.1	26.9	132	30.7	288	59.6	9830	1.06	98	870	2840	723.46	89.7	633.76	0.141536	0.0298875	0.306765	1.86365
23HL02-60	4.88	233.7	4.6	0.33	1.4	4.6	0.1059	0.0509	3	0.1	0.1	0.04	0.58	685	499000	0.97	0.06	0.000603	0.000479	0.51	23.5	0.131	1.68	2.59	0.73	15	4.16	51.3	21	103.8	23.3	234	48.1	10410	0.89	44.2	202	1144	529.801	29.141	500.66	0.0582052	0.00156335	0.358056	22.2911
23HL07-1	0.09	258.1	18.8	0.71	0.9	1.6	0.06	0.1	1	1.366	0.13	0.038	0.19	1550	487000	0.68	0.31	0.000214	0.001045	0.054	17.62	0.32	5.5	9.1	2.04	38.3	12.36	140.7	49.8	232.5	45.3	405	76.4	9180	0.36	26.36	197.7	651.6	1034.99	34.634	1000.36	0.0346215	9.56399e-05	0.334067	32.8639
23HL07-2	0.69	310	2	0.58	1.8	1.8	0.08	0.477	1.304	1.5	0.11	0.3	0.48	2252	491000	12.1	0.32	0.00133	0.00626	0.61	110.3	0.35	3.9	7.8	1.74	37.9	15.2	210	78	363	75.9	675	125.5	10710	2.83	63.5	435	1592	1705.2	124.7	1580.5	0.0788991	0.000648226	0.30939	58.5277
23HL07-3	0.02	258	14.3	0.92	0.1	0.8	0.08	2.2	1.04	1.514	0.08	0.15	0.12	1634	472000	0.99	0.38	0.000216	0.000858	0.0085	17.6	0.25	6	7.3	1.52	43.1	12.6	156	55	242	49.5	417	74.9	8980	0.47	34.5	245	755	1082.78	32.6785	1050.1	0.0311194	1.46212e-05	0.261979	93.609
23HL07-4	0.73	321	22.3	0.22	4.6	1	0.24	0.2	0.64	1.91	0.0318	0.054	0.16	1560	484000	1.78	0.38	0.000879	0.0155	0.31	68.7	0.47	5.8	8.9	4.22	40.3	11.7	142	53.1	245	50.9	487	88.1	7100	0.5	19.4	205	486.7	1206.5	88.4	1118.1	0.0790627	0.000456597	0.681222	44.1277
23HL07-5	1.5	264	39	6.1	11	19.8	0.07	3.05	0	4.2	0.48	3.7	7.4	2230	405000	4.6	0.5	1.29	6.2	0.69	77	0.71	7.9	10.4	4.28	51	18.7	212	74.3	337	70.6	649	117.4	7090	0.78	46.2	397	926	1630.98	100.98	1530	0.066	0.000762614	0.568153	26.9725
23HL07-6	8.7	238	5.4	0.2	3.8	1	0.076	0.914	0.45	0.529	0.28	0.12	0.39	837	492000	2.13	0.2	0.000535	0.00457	0.00201	20.2	0.049	1.9	3	0.2	17.2	6.02	67.5	27.6	127	25.4	239	46	11340	1.3	42.3	162	1100	581.071	25.351	555.72	0.0456183	6.03252e-06	0.0851194	499.045
23HL07-7	0.31	241	6.9	0.1	3.2	1.2	0.1831	1.842	0.75	0.6	0.07	0.06	0.09	1319	492000	0.66	0.58	8.09e-05	0.0302	0.00159	17.4	0.136	4.4	5.1	1.66	28.6	10	121.8	44	208	44.5	441	79.5	8970	0.27	34.1	242.9	914	1006.1	28.6976	977.4	0.0293612	2.58618e-06	0.420207	290.112
23HL07-8	1.48	260.8	19.7	0.36	1	0.1	0.0945	0.884	1	0.525	0.0298	0.12	0.04	1230	481000	0.68	0.2	0.000267	0.0671	0.00178	14.3	0.18	2.3	4.2	0.99	28.4	9.1	114	40.5	191	37	359	72.3	8940	0.55	26.1	152	602	873.272	21.9718	851.3	0.0258097	3.55653e-06	0.277125	195.873
23HL07-9	1.63	282.5	16.1	1.45	5.2	6.3	0.1122	1.331	0.71	0.268	0.14	2.89	1.67	2325	502000	1.91	0.12	0.155	1.1	19.9	97.5	5.6	21.3	16.5	5.66	64.5	18.9	213	75.3	352	75	691	133.7	7780	0.61	22.5	271.5	486.9	1789.86	166.46	1623.4	0.102538	0.0206574	0.530418	2.26448
23HL07-10	0.33	252.7	15.6	2.63	2.7	1.2	0.0408	0.75	0.6	0.48	0.02	0.084	0.16	1277	492000	0.68	0.27	0.00378	0.0263	0.042	16.05	0.209	3.13	7.6	1.29	33.7	10.62	115.1	40.8	190	36.4	327	61.3	9890	0.41	24.19	177.3	606.3	843.241	28.321	814.92	0.0347531	9.21302e-05	0.246429	42.0012
23HL07-11	2.71	233	20.6	1.13	5	17.2	0.0158	1.956	0.8	4	0.04	0.76	0.3	925	473000	0.3	0.54	0.01	2.3	0.03	15.2	0.069	1.39	4	0.98	25	6.72	86.1	31.4	147.4	28.4	277	48.6	9290	0.29	20.8	115.5	468.4	672.289	21.669	650.62	0.0333052	7.76859e-05	0.299605	81.9111
23HL07-12	0.34	254.4	13.3	0.77	3.5	1.9	0.0067	0.52	0.9	0.09	0.177	0.19	0.83	1055	493400	0.58	0.01	0.000471	0.0156	0.84	18.7	0.48	4.1	5.5	1.09	29.3	8.57	99.6	36.3	168	33.1	293	55.6	9730	0.232	20.3	134	459	754.18	30.71	723.47	0.0424482	0.00205642	0.262503	7.22048
23HL07-13	0.5	381	17	0.31	7	0.1	0.0964	1.062	0.0871	1.611	0.8	0.05	0.13	3050	499000	6	0.4	0.00185	0.1203	14	150	3.5	26	15.5	5.1	62.3	21.5	282	104.8	472	93.7	812	157.5	9190	1.66	43.6	459	1176	2219.9	214.1	2005.8	0.10674	0.0123672	0.501746	5.25385
23HL07-14	0.22	294.2	4.3	0.1	0.9	1.2	0.0855	0	0.0598	0.894	0.02	0.0771	0.03	724	499000	0.77	0.22	0.001517	0.0716	0.01	10.85	0.029	0.31	1.9	0.81	10.8	3.49	49	21.73	121.5	28.6	306	71.3	9030	0.39	27.4	85.2	620.9	626.329	13.909	612.42	0.0227115	2.34412e-05	0.546663	156.212
23HL07-15	1.46	233.3	8.6	0.23	2	2.1	0.0498	0.09	0.958	0.7	0.1531	0.03	0.3	536	508000	1.16	0.09	0.00151	0.02601	0.25	19.6	0.1	0.58	1.97	0.17	8	3.23	39	16.6	85.9	19.3	205.4	45.5	10740	0.45	22.9	101.3	706.5	445.6	22.67	422.93	0.0536023	0.000873052	0.130917	30.3928
23HL07-16	0.45	243.6	17.9	0.48	2.1	1.3	0.102	0.338	0.11	0.915	0.2	0.11	0.1	527	492000	0.59	0.47	0.01091	0.001453	0.005	12.2	0.055	0.73	1.81	0.4	11.7	3.65	44.8	17.04	79.4	17.22	158.1	30.8	9510	0.314	14.26	72.5	327.3	377.91	15.2	362.71	0.0419068	2.2685e-05	0.265737	180.376
23HL07-17	0.87	237.2	10.8	0.5	2.8	1.6	0.18	0.536	1	0.2	0.448	0.06	0.16	642	503000	1.18	0.69	0.015	0.00507	0.0222	19.2	0.00263	0.77	2.06	0.29	12.9	4.42	55.1	20.6	101.8	21.3	210	38.1	10710	0.51	21.3	101.5	465.4	486.565	22.3448	464.22	0.0481341	7.58288e-05	0.171986	616.072
23HL07-18	0	244.6	15.7	0.7	4	1.4	0.0866	0.388	0.1074	1.134	0.337	0.19	0.19	1370	488000	1.13	0.33	0.00309	0.00545	0.01596	15.5	0.22	2.67	5.4	1.02	31.3	9.9	117	44.1	200	40.4	359	69.5	9400	0.46	32.8	239	714	896.026	24.826	871.2	0.0284963	3.18889e-05	0.239858	64.134
23HL07-19	0.2	250.9	18	0.16	5	0.8	0.1095	0.64	2.2	2.63	0.47	0.1525	0.26	586	510000	0.99	0.25	0.016	0.001049	0.023	14.6	0.015	0.27	1.39	0.42	12.5	4.05	53.7	18.29	93	19.7	186	33.6	10240	0.4	21.3	107.2	518.8	437.558	16.718	420.84	0.0397253	8.86983e-05	0.308042	192.72
23HL07-20	0.67	265.6	16.9	0.62	1.4	3.7	0.01832	1.3	0.099	1.275	0.05	0.1	2.01	1098	490000	1.04	0.21	0.000613	0.0011	5.9	30.6	2.06	10.4	6	1.2	24.3	8.02	98.3	35	163.7	32.8	306	58.4	9260	0.53	20.2	135.6	554.1	782.68	56.16	726.52	0.0773	0.0138303	0.303827	2.15202
23HL07-21	0.52	241	7.9	0.3	5.4	4	0.2	0.698	0.56	1.95	0.17	0.17	0.21	751	487000	1.41	0.21	0.001976	0.0126	0.0317	21	0.01729	0.32	1.91	0.4	14.3	4.71	58.6	23	115.2	24.8	235	43.4	10770	0.77	23.8	126.9	588.9	542.689	23.679	519.01	0.0456234	9.67591e-05	0.233991	219.926
23HL07-22	0.52	246.4	11.4	0.8	0.1	1.3	0.0132	1.02	0.804	0.9	0.2384	0.04	0.02	812	501000	0.98	0.26	0.000547	0.0241	0.01835	18.8	0.047	1.23	2.96	0.3	16	5.42	65.7	25.92	120.6	25.7	230.5	45	10490	0.5	28.2	159.9	639.9	558.195	23.3554	534.84	0.0436679	5.71039e-05	0.133272	156.955
23HL07-23	0.13	276	11.7	1.07	9.8	0.1	0.1182	0.065	1.3	1.6	0.31	0.01	0.01	1293	507000	1.06	0.68	0.00347	0.01485	0.0319	15.7	0.193	3.6	4.7	1.31	31.7	10.77	117.5	43.7	199.1	41.9	386	71	9020	0.47	25.4	168	645.9	927.205	25.5349	901.67	0.0283196	5.92794e-05	0.328108	49.058
23HL07-24	0.36	264.8	20.3	0.57	1.2	4	1.04	2.4	14	1.531	0.301	0.055	0.84	1156	495000	0.62	0.31	0.00588	0.02489	1.78	20.7	0.9	5.2	4.68	1.18	27.1	8.94	99.1	36.3	175.2	35.7	320	64.1	9430	0.34	22.85	145.6	625.7	800.88	34.44	766.44	0.044935	0.00398998	0.32033	4.00981
23HL07-25	1.89	259	4.3	0.64	1.7	5.2	0.08	0.7	1.02	2.85	0.359	0.45	2.1	997	509000	2.84	0.49	0.00535	0.00648	4.4	51.4	1.88	8.6	4	0.72	13.7	5.37	72.5	30.3	158	37.8	395	79.1	11540	1.45	85	410	2323	862.77	71	791.77	0.0896725	0.00799017	0.297349	4.3817
23HL07-26	1.1	298	19.5	0.46	2.2	0.1	0.0608	0.531	0.7	0.3	0.35	0.26	0.03	1735	477000	2.76	0.12	0.000382	0.001268	0.049	29.6	0.136	4.1	5.7	1.34	31.2	11.08	143	54.6	270	55	507	100.5	8670	0.71	52.3	385	1341	1213.31	40.925	1172.38	0.0349076	6.93248e-05	0.307195	88.9014
23HL07-27	1.73	241	7.7	0.21	0	1.9	0.0626	0.06	0.4	1.2	0.5	0.00192	0.16	781	493000	1.23	0.28	0.0001825	0.000309	0.024	19.8	0.055	0.53	1.82	0.42	13	4.38	58.2	22.5	126.1	28.6	281	62.7	10750	0.88	37.4	181.1	1064	619.129	22.649	596.48	0.0379711	6.1264e-05	0.263977	133.617
23HL07-28	0.46	238	20.2	0.66	7.9	1.3	0.11	0.1305	1.3	2.6	0.0107	0.12	0.2	562	486000	0.36	0.12	0.000183	0.0006	0.014	13.3	0.00087	0.55	1.39	0.64	10.2	4.23	50.8	18.6	86.7	19.5	180.4	34.2	9700	0.45	14.4	76.7	424.3	420.525	15.8949	404.63	0.0392825	5.56663e-05	0.519632	934.356
23HL07-29	1.39	251.2	22.7	0.48	2.5	1.7	0.1154	0.17	0.45	0.0282	0.41	0.13	0.1	738	493000	0.83	0.34	0.000183	0.000704	0.0043	13	0.042	1.6	2.79	0.7	14.8	5.23	65.4	22.8	109.6	23.1	210	40.3	10030	0.51	19.2	103.8	442.1	509.366	18.1363	491.23	0.0369202	1.46876e-05	0.333034	237.175
23HL07-30	0.46	290	8.1	0.69	6.6	14.2	0.0533	1.07	0.0551	1.619	0.1153	0.3	4.5	2140	474000	2.11	0.46	0.0039	0.00229	6.1	56.4	2.56	14.3	12.6	3.29	47.7	16.4	206	71	341	69.1	610	123.6	9320	0.82	27.1	195	619.9	1580.05	95.25	1484.8	0.0641501	0.007173	0.410275	3.49928
23HL07-31	2.47	261.8	3.8	0.18	3.3	0.5	0.17	0.588	0.338	0.666	0.54	0.19	0.04	1634	475000	7.08	0.62	0.0002416	0.0084	0.173	62.2	0.13	1.34	3.06	1.12	25.3	8.9	125.4	50	268.5	59.9	582	121.5	11220	2.1	52.9	301.4	1296.9	1309.52	68.023	1241.5	0.054791	0.000213218	0.389153	101.69
23HL07-32	0.17	258	13.3	0.29	6.3	2.1	0.0104	0.2	0.33	0.732	0.0485	0.1106	0.13	683	496000	0.92	0.27	4.1e-05	0.0506	0.00533	13.8	0.000714	0.99	2.4	0.6	11.9	4.58	59.4	22.3	109	21.7	220	42.4	9630	0.4	17.1	86.9	421	509.076	17.796	491.28	0.0362238	1.73782e-05	0.343238	1734.41
23HL07-33	1.38	258.4	18.4	0.58	4	0.8	0.1281	0.88	1.032	2.2	0.301	0.03	0.03	767	482000	0.87	0.03	0.001164	0.00537	0.00126	13.76	0.084	1.43	3.4	0.63	16.8	5.54	69.7	25.1	114.2	25.1	226	45	9710	0.32	16	93.5	435.1	546.745	19.3053	527.44	0.0366018	3.9991e-06	0.254841	327.928
23HL07-34	0.48	287	19.2	0.65	0.4	5.3	0.0761	0.67	1	0.899	0.274	0.01	1.11	860	489000	1.03	0.05	1.15e-05	0.0024	2.7	21	1.02	3.6	3	0.63	18.6	6.1	74	28.7	142.3	31.2	301	61.2	9550	0.69	27.1	113	687	695.05	31.95	663.1	0.0481828	0.00643425	0.257838	3.10257
23HL07-35	0.15	237.6	15.2	0.71	0.5	2.5	0.006	0.29	0.05	0.887	0.27	0.03	0.01	754	480000	0.59	0.25	7.45e-05	0.00682	0.027	11.5	0.000372	1.03	1.99	0.81	17.6	5.58	69.3	23.8	112.4	22.8	206	40.4	9480	0.297	12.8	81.1	273.9	513.237	15.3574	497.88	0.0308455	9.4015e-05	0.418433	889.67
23HL07-36	0.1	248	8.1	0.4	0.9	0	0.0192	0.7	0.06	0.9	0.12	0.176	0.32	1039	483000	0.71	0.63	0.000594	0.0511	0.00101	19.4	0.188	1.46	3.9	1.72	25.2	8.1	102	33.9	168	36.1	344	69.8	9180	0.41	14.5	97	412.6	813.769	26.669	787.1	0.0338826	2.10602e-06	0.53042	345.181
23HL07-37	5.98	222.4	6.5	0.31	5.1	2.2	0.0602	0.1358	0.442	0.4	0.0206	0.06	0.07	733	463000	1.86	0.02	0.00143	0.01628	0.001115	21.3	0.008	1.07	2.03	0.37	11.8	4.4	55.8	22.4	117.2	26	260	53.3	10230	0.65	44.2	216	1111	575.679	24.7791	550.9	0.0449793	3.07611e-06	0.231119	1748.56
23HL07-38	2.13	308.2	15.3	0.4	0.7	9	0.01	0.3	0.8	1.3	0.57	2.62	2.07	2500	468000	3.68	0.36	0.057	12.2	0.83	53.5	0.57	7.5	11.4	4.31	52.2	18	231	82.8	399	84.4	771	150.5	8520	0.78	34.8	309	904	1867.01	78.11	1788.9	0.0436637	0.00077219	0.540149	19.0705
23HL07-39	1.11	257	14	1.2	8.5	1.8	0.17	0.837	0.966	2.81	0.0255	0.07	0.11	1729	492000	1.49	0.2	0.0113	2.47e-05	0.0026	27.1	0.22	3.1	7.4	0.78	36.8	12	152	57.5	264	55	486	92.4	10740	0.62	56.9	433	1300	1194.3	38.6026	1155.7	0.0334019	3.83741e-06	0.144504	277.815
23HL07-40	1.85	316	1.6	0.46	0.8	1.5	0.1112	0.8	0.475	1.145	0.47	0.34	0.24	2470	486000	2.03	0.07	0.002004	0.000109	0.063	53.4	0.34	6.5	11.3	4.36	57.3	18.7	219	82.2	391	75.8	715	137.2	9220	0.64	29.2	270	792	1772.16	75.963	1696.2	0.0447842	6.32026e-05	0.523834	89.4574
23HL07-41	0.43	262.5	16.6	0.58	2.6	1.1	0.1059	0.428	0.42	1.19	0.05	0.05	0.13	744	481000	0.49	0.2	9.8e-05	0.000723	0.00686	13.11	0.075	1.32	2.28	0.85	16.1	4.93	64.6	24.3	118.9	24.6	231	46.6	9270	0.45	18.49	92.8	490.7	548.672	17.6419	531.03	0.033222	2.13016e-05	0.428906	141.708
23HL07-42	0.16	269	11	0.67	3.4	2.1	0.1681	0.609	0.34	1.9	0.1314	0.36	0.08	1252	496000	1	0.25	0.000808	0.00602	0.00494	22.5	0.23	3.7	8.7	1.46	32.6	9.49	113	41.9	195	40.8	373	71.7	10120	0.63	33.5	215	925	914.085	36.5949	877.49	0.0417041	9.49989e-06	0.265038	163.659
23HL07-43	0.87	285.8	2.2	0.1508	3.9	0.1	0.0563	0.1085	2.3	0.732	0.0389	0.06	0.153	2354	511000	13.1	0.13	0.000164	0.00553	0.023	35.4	0.119	1.23	6.4	0.33	42.8	14.5	201	77.2	392	80	763	147.6	11530	3.88	83.4	621	4243	1761.6	43.502	1718.1	0.0253198	2.16224e-05	0.0609573	165.902
23HL07-44	0.37	256.3	12.4	0.6	0	2	0.0607	0.482	0.1	0.7	0.0253	0.058	0.12	1539	474000	0.87	0	0.000189	0.00453	0.049	16	0.356	5.5	9.7	2.35	41.2	12.6	146.9	51.3	241.4	46.9	408	77.4	8920	0.299	24.87	198.4	704.2	1059.65	33.955	1025.7	0.0331042	8.61463e-05	0.359383	29.7017
23HL07-45	0.68	256.8	19.6	0.45	2.1	2.9	0.06	1.054	0.5	0.1	0.245	0.0715	0.05	611	496000	0.66	0.62	0.00167	0.00252	0.02	11.3	0.011	0.35	1.9	0.48	11.2	3.53	50.5	19.5	94.6	19.9	189	36.5	9830	0.45	19.3	96.1	615.9	438.791	14.061	424.73	0.0331057	7.59047e-05	0.318111	186.789
23HL07-46	0.33	300	9.4	0.04	3.5	2	0.1761	0.5	0.24	1.492	0.05	0.25	0.07	2220	483000	1.21	0.39	0.00222	0.0053	0.107	50.6	0.68	11.8	16.4	7.98	71.4	19.1	215	78.2	351	66.2	584	110.6	7880	0.267	14.3	170	372.5	1583.07	87.567	1495.5	0.0585537	0.000131423	0.712944	45.9927
23HL07-47	0.12	264	17.7	0.53	7.2	0.8	0.269	0.2	0.5	0.85	0.12	0.18	0.19	1436	494000	0.44	0.82	0.000691	0.01112	0.00335	17.9	0.29	4.9	7.6	1.44	37.5	11.95	138.5	48.9	216.4	43.1	384	73.9	9770	0.24	23.5	179.6	591.2	986.383	32.1334	954.25	0.0336739	6.25769e-06	0.260774	140.804
23HL07-48	0.22	234.1	9.2	0.5	0.4	0.5	0.072	0.4084	0.28	0.0808	0.0883	0.036	0.08	661	466000	0.75	0.48	5.72e-05	0.001555	0.00622	16.45	0.068	1.28	2.54	0.59	14.4	4.81	56.4	21.2	102.7	21.4	198.1	38.4	10080	0.5	23.4	117	591.3	478.344	20.9342	457.41	0.0457669	2.2522e-05	0.298248	196.11
23HL07-49	0.04	302	13.1	0.2	4	0.9	0.05	0.2171	0.2	0.0475	0.7	0.54	0.15	2820	504000	2.17	0.25	2.87e-05	0.00707	0.01406	54.5	0.64	12.2	17.6	5.81	75.2	24	268	93.8	428	88.1	774	149.9	8950	0.54	28.7	298	824	1991.76	90.7641	1901	0.0477454	1.303e-05	0.488241	140.863
23HL07-50	2.33	256	1.4	0.13	1.2	0.5	0.072	0.0037	0.997	0.1808	0.1744	0.0785	0.08	670	519000	2.61	0.09	1.106e-06	0.00592	0.00322	21.2	0.059	0.39	2.01	0.46	8.8	3.88	55	20.9	102	23.3	228	45.8	13010	0.91	26.6	101	637	511.802	24.1222	487.68	0.0494632	1.01303e-05	0.334381	377.109
23HL07-51	0.31	331	14	0.17	1	1.7	0.26	0.24	1.86	2.54	0.308	0.03	0.49	1946	510000	3.41	0.46	0.000285	0.000338	0.00278	44.8	0.047	2.9	5.7	1.61	37.1	12.96	165	63.2	310	67.1	611	119.8	9290	0.75	35.1	318.6	912.4	1441.22	55.0598	1386.16	0.0397211	3.26365e-06	0.338474	960.929
23HL07-52	0.14	251.9	12.2	0.26	2.3	1.2	0.123	0.69	1.133	1.305	0.0799	0.008	0.11	899	485000	0.58	0.35	0.00089	3.91e-05	0.00364	13.39	0.068	1.46	3.37	0.94	22.5	6.95	83	29.5	139.4	28.6	255.5	50.1	9920	0.4	16.73	104.4	456.2	634.782	19.2316	615.55	0.031243	1.02191e-05	0.330024	208.67
23HL07-53	1.51	307	6.9	0.63	6.4	1.2	0.289	0.0171	2.32	2	0.72	0.1657	0.77	1580	496000	1.37	0.31	0.00589	7.1e-06	0.4	28.3	0.38	3	6.2	2.33	36.2	11.7	135	48.6	243	52.6	498	102.1	10130	0.77	29.5	199	753	1167.81	40.61	1127.2	0.0360273	0.000576144	0.475477	17.7971
23HL07-54	0.64	317	13.8	0.21	0.8	2.3	0.1767	0.6	1	2	0.225	0.34	0.65	2410	519000	5.6	0.57	0.0012	0.000455	0.00704	94.4	0.3	4.5	7.6	4.65	55.9	16.9	221.8	79.8	389	76.9	707	134.7	9680	1.43	33.8	304	948	1793.46	111.457	1682	0.0662646	7.14256e-06	0.689706	503.628
23HL07-55	0.02	247.1	12.7	0.84	1.5	3.1	0.07	0.9	0.48	0.9	0.1	0.2	0.23	1246	478000	0.59	0.18	0.002678	0.000728	0.001724	16.5	0.13	3.7	7.9	1.43	32.7	10.24	116.6	40.9	182.8	35.9	314	59.8	9350	0.37	21.06	155.9	619.4	822.602	29.6617	792.94	0.0374073	3.93829e-06	0.272002	270.227
23HL07-56	1.2	256.1	12.1	0.52	2.2	4	0.06	0.33	1.392	1.751	0.49	0.28	0.39	1826	495000	1.36	0.3	0.00245	0.00561	0.97	22.1	0.51	5.5	7.6	1.28	40.8	13.62	165.6	61.7	275.5	55	484	91	9210	0.71	48.4	397.4	1274.6	1225.18	37.96	1187.22	0.0319739	0.00143756	0.222227	7.70382
23HL07-57	1.61	251.2	7.4	0.56	0.7	1.3	0.0644	0.0944	0.11	0.87	0.01143	0.12	0.12	685	479000	0.63	0.51	0.007	0.00592	0.0044	10.25	0.082	1.03	1.85	0.38	11	4.51	57.1	21.3	106.4	22.7	218	44.1	10170	0.48	20.9	92.4	530.8	498.706	13.5964	485.11	0.0280275	1.44776e-05	0.257528	132.305
23HL07-58	1.19	270	12.6	0.36	2.2	3.7	0.1114	0.053	0.1	0.1	0.0382	0.1083	0.17	659	512000	0.5	0.2	0.000422	0.00516	0.00241	10.57	0.000586	0.5	1.21	0.28	12.5	4.39	60.3	20.6	104	22.3	209	41	10060	0.45	14.46	62.7	466.7	486.653	12.563	474.09	0.0264992	8.27125e-06	0.220107	2180.73
23HL07-59	0.06	259	8	0.56	3.5	1.7	0.252	0.883	1.139	1.1	0.37	0.06	0.34	848	515000	1.05	0.33	0.01332	0.0025	0.71	19.8	0.49	3	2.8	0.8	15.8	5.47	70.5	26.4	131.6	28.6	264	51.7	10210	0.45	30	169.7	801.1	621.67	27.6	594.07	0.0464592	0.0019291	0.367711	8.23043
23HL07-60	0.4	257	9.6	0.28	6	2.4	0.12	1.172	0.276	2.6	0.28	0.03	0.18	1360	488000	0.22	0.5	0.00249	0.0091	0.12	16.6	0.14	4.3	9.7	1.94	37.5	10	131	43.4	215	42.5	375	70.4	9170	0.21	25	175	614	957.6	32.8	924.8	0.0354671	0.000229536	0.310974	31.4006
23HL07-61	0.59	222.9	26.4	0.92	2.6	2.3	0.25	0.57	0.47	0.9	0.31	3.4	1.2	536	456700	1.26	0.09	0.094	6.5	0.051	12.43	0.029	0.37	1.17	0.29	9.5	3.46	41.3	16.1	83	18.06	169.8	33.8	10100	0.48	18.01	83.7	455.3	389.36	14.34	375.02	0.038238	0.000215443	0.26593	79.2449
23HL07-62	0.97	274	25.5	0.26	5.2	4	0.02	0.9	0.6	3.2	0.0297	0.14	0.07	986	497000	0.7	0.25	0.0192	0.207	0.016	12.08	0.059	3	4.2	0.68	21.1	7.36	89.2	32.2	154.2	31.8	297	58.3	9040	0.39	20.1	109.9	515.9	711.195	20.035	691.16	0.0289875	3.86424e-05	0.220834	96.3974
23HL07-63	1.16	258	13.6	0.27	4.3	1.4	0.045	0.652	0.31	1.532	0.2	0.12	0.6	1389	475000	1.26	0.27	0.01098	0.0725	1	23.2	0.57	5	6.1	1.32	31.9	9.95	120.1	44.3	219.8	44.7	428	83.2	9390	0.6	36.7	222	895	1019.14	37.19	981.95	0.0378736	0.00167593	0.289293	7.53416
23HL07-64	0.9	195.1	264	1.32	6	77	0.255	0.4	0.159	2.6	0.44	12.3	19.5	828	412000	1.93	1	0.26	80	7	26.5	1.16	6.3	4.7	1.79	19.5	6.11	73.4	26.9	136	27.4	258	55.1	7370	0.41	17.3	76.4	183.1	649.86	47.45	602.41	0.078767	0.0194616	0.571624	2.28009
23HL07-65	8.2	308	37	1.43	3.2	12.1	0.0305	0.8	2.4	0.4	0.049	1.36	4.2	1050	510000	2.27	0.34	0.059	6.7	4.9	24.8	1.86	11.1	4.6	1.18	14.2	5.52	82.6	32.2	180	45.2	454	97.4	10970	1.23	240	140	1961	959.56	48.44	911.12	0.0531653	0.00774178	0.446357	2.0141
23HL07-66	3.5	241.3	12.4	0.52	1.4	0.2	0.12	0.647	0.539	0.6	0.54	0.099	0.43	962	496000	1.74	0.16	0.0002137	0.00268	0.48	24.1	0.4	2.75	2.92	0.81	13.8	5.79	71	28.62	152.2	34.3	332	69.4	10010	0.69	56.5	331	1336.9	738.57	31.46	707.11	0.044491	0.00103706	0.390102	13.485
23HL07-67	1.54	244.5	14.3	1.06	3.8	14.8	0.00233	0.54	0.789	1	0.37	3.7	5.7	1570	469000	1.55	0.39	0.163	9.2	12.4	60	4.9	26	12.3	1.66	43.6	12	143	51.5	239	47.5	424	80.1	9410	0.74	46	318	1062	1157.96	117.26	1040.7	0.112674	0.0209776	0.219147	1.88724
23HL07-68	0	266	16	0.41	0.2	0.9	0.0202	1.357	0	1.1	0.14	0.1	0.19	1293	514000	0.53	0.89	0.00175	0.00037	0.00107	14.84	0.29	3.8	6.3	2.28	31.2	11.05	122.4	42.8	198	39.3	346	64.9	9450	0.33	19.7	149.6	526.6	883.161	27.5111	855.65	0.0321522	2.21824e-06	0.497177	206.551
23HL07-69	1.12	238.7	3.7	0.37	4.5	2.9	0.02	0.524	0.25	0.721	0.07	0.08	0.26	1207	486000	3.48	0.49	0.00299	0.00017	1.23	53.9	0.62	2.9	2.92	1.11	20.5	7.51	97.7	38.2	197.5	42.3	412	82.3	11300	1.2	50.8	317	1276	960.69	62.68	898.01	0.0697988	0.00214145	0.43861	15.133
23HL07-70	0.56	227.7	10.9	0.38	3.7	0.4	0.112	0.35	0.16	0.45	0.31	0.065	0.04	555	486000	0.87	0.31	2.97e-05	0.00841	0.038	11.23	0.082	0.87	1.93	0.47	9	3.48	42	17.8	87.7	19.56	190.9	41	9440	0.44	22.81	100.4	559.4	426.06	14.62	411.44	0.0355337	0.000142784	0.344764	49.3248
23HL07-71	1.48	252	14.5	0.81	7.2	0.6	0.07	1.104	1.8	2.44	0.36	0.25	1.5	803	514000	1.39	0.19	0.00109	0.00333	1.49	23.9	0.92	5.5	3.2	0.79	18.8	4.96	68.9	26.8	128.5	28.6	263	51.3	10380	0.77	32.6	144	859	626.66	35.8	590.86	0.0605896	0.00406379	0.311384	5.0049
23HL07-72	0.63	260.3	12.9	0.47	3	1.8	0.1267	0.2393	1.078	0.2	0.12	0.25	0.73	2871	487000	1.6	0.12	0.000911	0.0002791	0.88	39.8	0.99	11.2	15.5	5.89	73	22.54	258.2	91.3	429	91.9	842	169.2	8190	0.71	48.7	397	1170.5	2051.4	74.26	1977.14	0.0375593	0.000749672	0.535318	10.4546
23HL07-73	1.86	254.7	12.1	0.46	3.4	0.5	0.02375	0.09	0.317	0.977	0.152	0.035	0.19	928	479000	0.81	0.04	0.01001	0.0248	0.017	12.3	0.13	1.36	3.8	0.68	17.9	5.97	75.3	29.4	147	31.4	275	57.1	9770	0.54	30.5	152	768	657.357	18.287	639.07	0.028615	4.43422e-05	0.252066	64.1495
23HL07-74	1.19	246.4	11.2	1.11	1.5	1.4	0.19	0.455	0.31	1.196	0.22	0.0472	0.32	1450	476000	0.98	0.24	0.061	0.01389	0.079	22.5	0.39	5.2	7.9	1.13	32	10.43	129.5	46.3	216.2	44.3	387	77.2	9340	0.46	33.2	210.7	843.4	980.129	37.199	942.93	0.0394504	0.000146425	0.217277	31.4283
23HL07-75	0.04	239.2	2	0.4	0.7	2.1	0.1106	0.1091	1.2	1.3	0.19	0.27	0.14	847	498000	0.8	0.46	0.000628	0.00699	0.31	18.4	0.164	3.7	5.1	1.19	18.2	5.81	73.3	27.2	133	28.1	278	54.1	9500	0.48	25.6	131	643.9	646.574	28.864	617.71	0.0467274	0.000799866	0.377616	20.0078
23HL07-76	3.9	267.7	17.1	0.11	1.3	0.9	0.2081	0.731	1.616	1.4	0.525	0.02	0.21	730	511000	0.71	0.11	0.000118	0.00762	0.00646	11.8	0.046	1.5	2.8	0.5	16.2	5.22	60.8	23.4	112.2	24.3	224	43.5	9650	0.3	14.9	70.8	348.7	526.272	16.6525	509.62	0.0326762	2.06864e-05	0.226964	167.831
23HL07-77	0.02	292.4	7.4	0.33	0.9	1.1	0.0665	0.519	0.09	2.4	0.51	0.0976	0.37	1506	500000	2.91	0.52	0.00087	0.00047	0.001318	33.3	0.033	1.63	2.87	1.57	22.6	9.11	116.9	46.3	241	50.8	475	97.8	9120	0.79	20.4	111.7	526.7	1098.91	39.4043	1059.51	0.0371911	1.99032e-06	0.595975	1237.98
23HL07-78	4.5	299	4.2	0.02	5.3	3.6	0.1641	0.075	0.3	1.4	0.19	0.08	3.53	1192	493000	1.78	0.14	0.00413	0.0767	0.001466	29.3	0.019	1.04	3.2	1.74	26.8	7.52	102.8	39.2	187.9	42.6	398	78.3	8550	0.36	14.6	114.3	399.5	918.42	35.3005	883.12	0.0399724	2.64211e-06	0.574421	1361.16
23HL07-79	1.54	223.9	9.7	0.49	2.4	17.4	0.038	0.1121	3.5	0.8	0.00176	0.1	6.8	663	484300	1.2	0.08	0.00853	0.51	17.9	63	4.5	20.2	3.98	0.79	13.9	4.28	50.3	19.17	104.5	22.9	236	51.4	9550	0.68	32.2	161.4	790.4	612.82	110.37	502.45	0.219664	0.0544053	0.324715	1.72105
23HL07-80	1.08	230.7	11.2	0.36	5.1	1.7	0.05	0.12	0.43	1.857	0.00384	0.7	0.95	875	474800	1.52	0.35	0.002	0.93	0.025	17	0.101	1.58	2.19	0.64	15	4.83	62.9	25.7	137.3	32.1	322	69.4	8830	0.59	36.5	189	882	690.766	21.536	669.23	0.0321803	5.5691e-05	0.341378	82.9474
23HL07-81	0.72	251.3	36	0.96	3.3	3.6	0.1402	0.502	1.687	3.73	0.78	3.6	1.02	617	489000	0.41	1.11	0.048	6.8	0.09	13.1	0.155	0.18	1.77	0.47	12.3	4.28	45.3	18	92.2	19.2	178	34.6	8800	0.49	11.9	65.6	276.9	419.645	15.765	403.88	0.0390339	0.00036268	0.307951	27.1937
23HL07-82	1.69	241.6	10	0.17	1.4	1.9	0.0906	0.439	0.65	1.26	0.0416	0.122	0.12	1003	486000	1.96	0.13	0.002571	4.35e-05	0.38	26.6	0.213	2.04	3.59	0.65	16.7	6.23	82.7	30.6	154.6	32.2	305	61.4	10270	0.79	54.2	355	1223	722.903	33.473	689.43	0.0485517	0.000893685	0.256644	22.9237
23HL07-83	1	253	13.4	0.58	2	1.2	0.1582	0.68	0.735	2.52	0.03	0.00802	0.18	542	509000	1.23	0.1	0.000486	0.000188	0.0264	12.9	0.000215	0.3	1.04	0.4	12.1	3.53	49.1	17.4	85.7	19.5	179	31.9	9790	0.25	16.4	77.4	380.9	412.897	14.6666	398.23	0.0368295	0.000105792	0.344726	1327.56
23HL07-84	0.69	244	14.7	0.79	1.5	1	0.1309	0.409	0.55	0.3	0.31	0.006	0.218	704	483000	1.31	0.26	0.0001169	0.000777	0.0152	19.71	0.059	1.12	2.4	0.54	14.4	4.68	60.3	21.87	105.9	22.08	203.2	39.9	9930	0.52	23.67	123.1	493	496.174	23.8442	472.33	0.0504821	5.36563e-05	0.280822	161.37
23HL07-85	1	268	7.8	0.4	3.1	0.3	0.13	0.553	0.42	1.466	0.17	0.0707	0.42	1216	512000	0.95	0.58	4.53e-05	0.00632	0.02159	18	0.105	3.27	7.2	1.44	31.6	10.01	116.5	39.4	186	36.1	327	61.8	9410	0.31	21.9	157.5	637.2	838.447	30.0366	808.41	0.0371551	4.73593e-05	0.291861	92.6907
23HL07-86	0.06	249.9	17.6	0.53	0.8	0.6	0.1368	0.1029	0.39	0.2524	0.1352	0.029	0.02	647	489000	0.47	0.05	0.026	0.00686	0.042	12.56	0.049	1.04	2.41	0.59	14.3	4.07	53.7	20.17	97.1	20.42	185.9	38	9490	0.34	14.66	83.2	329.9	450.351	16.691	433.66	0.0384887	0.000162058	0.307255	67.8815
23HL07-87	12.4	280	7.6	1.07	2.8	0.3	0.246	0.846	0.35	3.6	0.308	0.0701	0.03	1283	505000	1.12	0.57	0.003	0.000209	0.00536	37.9	0.139	1.94	3.2	0.97	25.6	8.32	106.8	40.4	202	43.8	400	76.1	9850	1.12	97.8	777	2489	947.174	44.1544	903.02	0.0488963	9.61181e-06	0.327643	340.435
23HL07-88	0.38	275	22	0.8	2	1.9	0.06	0.361	0.414	0.1585	0.1787	0.19	0.13	1266	535000	0.35	0.06	0.002971	0.26	0.072	13.3	0.0003388	1.7	4.8	0.74	32.3	9.87	116	40.6	189.5	35.8	315	58.2	10390	0.149	18.4	145.6	486	817.882	20.6123	797.27	0.0258536	0.000163954	0.181691	660.235
23HL07-89	0.18	217.5	11.8	0.24	0.6	1.6	0.098	0.462	0.514	1.4	0.3081	0.15	0.09	1003	460200	0.36	0.22	0.00045	0.00211	0.013	9.86	0.212	2.65	4.3	1.5	21.1	6.42	83.9	31.8	150.4	33.4	326	69.8	8370	0.21	21.2	125.5	465.1	741.355	18.535	722.82	0.0256426	2.8604e-05	0.481437	46.0492
23HL07-90	0.33	232.7	18.7	1.37	2.8	2	0.0711	0.24	0.59	0.9	0.1662	0.12	0.1	1061	484000	0.49	0.35	0.019	0.0273	0.00103	13.08	0.061	0.9	3.87	0.73	23.3	7.46	94.1	33.2	154.1	30.7	273	51.1	9300	0.287	16.68	116.3	373.6	685.602	18.642	666.96	0.0279507	2.7063e-06	0.235024	404.584
23HL07-91	1.1	294	16	0.29	8	5	0.1344	0.9	1.908	0.206	0.067	0.1161	0.07	2520	475000	1.48	0.2	0.00087	0.01954	0.05	60	0.31	9.9	17.9	5.4	75.7	20.8	230	81	381	70.9	666	131.6	8200	0.49	33.7	399	923.6	1750.56	93.56	1657	0.0564635	5.38513e-05	0.44848	118.16
23HL07-92	0.44	251.1	13.4	0.84	0.8	1.8	0.0692	0.56	0.78	0.06	0.3	0.2	0.17	1643	485000	0.95	0.26	0.000478	0.001131	0.001818	15.81	0.3	3.71	7.3	1.8	42.2	12.18	157	53.3	248	47.5	414	82.6	8770	0.383	28.1	229	595.8	1085.7	28.9218	1056.78	0.0273679	3.14988e-06	0.31353	165.981
23HL07-93	0.65	248	20.6	0.8	5.4	2	0.0992	0.825	1.849	1.098	0.00316	0.31	0.1	1182	498000	1.09	0.15	0.000165	0.00351	0.02	16.2	0.17	3.7	6.2	1.1	26.7	8.58	106.8	39.4	176.1	36.3	339	60.9	9340	0.45	36.3	251	1065	821.17	27.39	793.78	0.0345058	4.23186e-05	0.261375	68.1177
23HL07-94	0.2	253	11.4	0.64	4.2	2.5	0.292	1.06	1.2	0.5	0.44	0.1936	0.02	672	496000	0.7	0.07	0.000999	0.000793	0.00545	15.9	0.052	1.1	2.46	0.63	14.3	5.05	56.8	20.3	106.1	21.7	203.9	37.6	9590	0.45	18.99	101.7	442.3	485.897	20.1474	465.75	0.0432581	1.91725e-05	0.324735	231.57
23HL07-95	2.78	226.1	12.2	0.27	1.3	9.6	0.017	0.494	2.2	1.337	0.09	1.51	5.5	754	474000	1.16	0.12	0.067	1.59	16.1	53	4.3	17.4	4.2	0.9	14	4	51.8	21.8	120.7	27.7	281	64.3	9670	0.59	49.5	231.7	1207.1	681.2	95.9	585.3	0.163848	0.0410979	0.358821	1.56176
23HL07-96	0.11	243	0.9	0.29	3	2.2	0.01535	0.938	1.03	1	0.05	0.01	0.37	983	480000	1.81	0.44	0.000975	0.0095	0.16	46.2	0.094	1.66	4.4	0.88	17	6.41	80	31.6	159	35.8	324	62.7	10350	0.66	22.6	154	522	769.904	53.394	716.51	0.0745195	0.000354222	0.311068	92.364
23HL07-97	1.03	259.1	9.1	0.59	0.8	1.9	0.00345	0.4	0.566	1.2	0.04	0.21	0.01	1023	484000	1.22	0.14	0.006	0.00786	0.00195	24.3	0.039	1	3.73	0.58	21	6.65	83.1	31.1	161	31.4	304	60.2	9630	0.59	40.9	285	971	728.101	29.651	698.45	0.0424525	4.6011e-06	0.200349	683.19
23HL07-98	3.68	244.9	6100	21.8	12	320	0.84	0.1081	0.3	52	0.64	0.92	2.46	969	471000	14.5	2.18	0.135	1.82	1.7	31	0.42	1.7	3	0.5	16.3	6.44	75.4	29.4	149.2	33.6	303	60.1	10280	1.27	82.3	321	1660	711.76	38.32	673.44	0.0569019	0.00402445	0.218594	8.99492
23HL07-99	1.1	273	8.8	0.3	8	3.6	0.297	0.0287	0.8	2.64	0.441	0.0642	2.1	1251	541000	1.98	0.7	0.00375	0.1029	3.5	33.3	1.33	8	6.8	1.28	29.9	8.6	102	38.3	189	42.9	402	77.6	10100	0.6	28.4	151.9	918	944.51	54.21	890.3	0.0608896	0.00624515	0.274438	3.78416
23HL07-100	2.3	253	5.6	3.23	2	33	0.82	2.4	36	0.84	1.7	0.0353	14.9	809	516000	0.82	0.1	0.00222	4.6e-05	3.75	34.6	3.31	25.3	12.2	1.75	19.1	6.44	62	24.8	122	27.5	288	60.7	10630	0.64	38.5	169	1093	691.45	80.91	610.54	0.132522	0.00933984	0.350481	2.40786
23HL07-101	0.46	243	12.4	0.56	4.1	7	0.15	0.588	0.7	0.0507	0.17	0.18	2.6	930	474000	0.97	0.52	0.136	0.11	8.6	45	3.2	14.2	5.6	0.83	19.5	7.03	78	29.6	148.6	31.9	278	62.1	9650	0.63	39.9	210.8	1085.5	732.16	77.43	654.73	0.118262	0.0221898	0.242823	2.10316
23HL07-102	1.93	219.7	4.6	0.23	2.7	2	0.1284	0.554	0	1.5	0.05	0.036	0.36	570	490000	1.13	0.14	6.77e-05	0.00494	0.33	19.2	0.145	0.98	2.19	0.42	10.3	3.63	44.7	17.23	90.8	20.7	202.1	47.9	10030	0.47	26.26	110	565.5	460.625	23.265	437.36	0.0531942	0.00117125	0.270354	21.5201
23HL07-103	0.53	262	18.1	1.03	0.6	0.3	0.403	0.878	1.2	6	0.515	0.11	0	1822	507000	1.14	0.42	0.00103	0.001593	0.072	20.4	0.48	6.7	11.6	2.18	47.6	13.47	170	60.2	276	55.7	492	96.9	9000	0.73	39.1	316	1044	1253.3	41.432	1211.87	0.0341885	0.000104971	0.283627	26.9047
23HL07-104	6.9	228.6	6.1	0.37	2.5	9.3	0.167	0.2006	0.4	0.003	0.207	0.01	2.09	757	497000	1.47	0.13	0.000673	0.000361	1.94	27.3	0.69	4.8	3.72	0.53	14.3	4.53	58.1	22.3	121.4	26.7	291	65.8	10990	0.76	49.5	210	1267	643.11	38.98	604.13	0.0645225	0.004782	0.222157	5.78525
23HL07-105	1.01	219.7	8.9	0.26	6.3	5.2	0.00149	0.0406	2.7	0.992	0.2241	0.21	3.44	824	469800	1.44	0.32	9.77e-05	0.00554	7.3	36.5	1.97	8.5	3.7	0.95	18.1	5.6	66.9	26.8	125.2	27.2	263	51.2	9170	0.45	24.5	125.9	495.2	642.92	58.92	584	0.10089	0.0199098	0.354901	2.35984
23HL07-106	0.97	246	6.2	0.27	12.4	1.8	0.02309	0.477	0.6	0.416	0.374	0.0796	1	1143	520000	0.46	0.09	0.001758	0.00089	0.89	23.7	0.45	5	5.5	1.5	27.7	9.59	107.3	36.2	173.4	34.5	328	56	9710	0.38	28.6	184.9	892	809.73	37.04	772.69	0.0479364	0.00194633	0.37153	9.18188
23HL07-107	0.7	311.8	8	0.3	4	1.4	0.0005	0.07	0.33	0.0335	0.32	0.55	0.47	3050	527000	3.02	0.38	0.0001365	0.41	0.105	67	0.5	8.4	14.5	5.43	72.6	23.8	275	103.2	484	99.4	889	168.3	9880	0.94	46	405	1167.5	2211.24	95.935	2115.3	0.0453529	8.47204e-05	0.511648	71.6935
23HL07-108	0.88	222.9	18	0.58	2	3.1	0.0144	0.583	0.7	0.6	0.05	0.032	0.32	584	507000	1.01	0.23	1.92e-05	0.16	0.25	21.4	0.16	0.97	1.34	0.58	10.6	3.59	43.7	17.03	90.6	20.6	210	43.8	10170	0.77	36.2	112.9	890	464.62	24.7	439.92	0.0561466	0.000853928	0.470486	26.2342
23HL07-109	1.92	222	8.3	0.06	11.4	4.9	0.35	1.862	3.1	1.521	0.18	0.00174	2	756	480000	0.93	0.27	0.00477	0.00187	5.7	28.5	1.41	5.7	3.9	0.61	16.6	4.82	62.1	24.8	116.5	26.2	281	52.5	9510	0.4	35.9	168	937	630.34	45.82	584.52	0.0783891	0.0145502	0.231775	2.4648
23HL07-110	0.72	243	9.5	1.38	8.3	1.1	0.137	0.854	2.8	0.5	0.00431	0.13	0.343	981	526000	0.92	0.31	0.0213	0.01054	0.24	23.5	0.17	1.2	5	0.94	22.2	6.66	80.3	29.8	149	31.6	318	61.3	9910	0.34	31.6	183	834	729.91	31.05	698.86	0.0444295	0.000541358	0.272766	28.5248
23HL07-111	4.34	243.8	7.7	0.21	2.8	1.8	0.0353	0.3	0.75	0.184	0.36	0.1503	0.3	722	504000	1.57	0.19	0.00219	0.001987	0.42	19.7	0.067	1.81	3.6	0.81	14	4.69	59.8	21.55	109.3	25.1	261	55.1	9600	0.66	30.8	133.5	902.9	576.947	26.407	550.54	0.0479656	0.00115428	0.348814	28.7931
23HL07-112	0.86	319	30	0.27	1.4	2.5	0.16	0.933	1.1	0.841	1.2	0.31	1.67	2620	548000	1.87	1.5	0.00906	0.79	0.4	54.2	0.83	11.2	20.9	7.5	85	22.2	254	86	391	81.7	755	147.5	8580	0.56	28.3	299	670	1917.43	95.03	1822.4	0.0521455	0.000380026	0.544004	23.0629
23HL07-113	1.68	217.1	20.2	1.04	0	10.4	0.000396	0.757	0.2	1.287	0.47	5.9	5.7	1011	424300	1.29	0.23	0.14	19.2	3.2	23.4	0.49	2.7	4.5	0.88	17.3	6.33	78.1	31.3	159	35.1	338	74.8	8030	0.7	40.3	185.4	855.6	775.1	35.17	739.93	0.0475315	0.006791	0.304914	4.58171
23HL07-114	3.2	255	6.1	0.11	4.2	4.4	0.00512	1.448	1.1	2.3	0.467	0.08	3.6	834	500000	2.14	0.02	0.00598	0.1012	4.5	31.3	1.93	6.9	4.3	1.32	17.5	5.34	64.8	25.5	128.1	28.4	310	67.7	9260	0.89	32.7	135.7	792.3	697.59	50.25	647.34	0.0776254	0.0104124	0.465205	2.60402
23HL07-115	2.15	217.2	7.4	0.46	1.7	9.2	0.0116	0.746	2.5	0.4	0.03	0.0964	7.9	531	488000	1.3	0.06	0.053	0.0626	17.2	60	4.9	16.6	3.4	0.62	9.5	3.1	40.8	15.81	82.7	19.33	202.5	47.5	10450	0.56	41.1	194.9	995.7	523.96	102.72	421.24	0.243851	0.0609262	0.333514	1.60241
23HL07-116	1.77	233	36	0.93	1.5	9.9	0	0.634	2	0.232	0.22	8.2	3.1	665	453000	1.28	0.43	0.45	15.5	2.1	19.9	0.32	1.9	2.28	0.33	10.1	4.25	51.1	19.6	103.7	22.5	221	49.2	8930	0.56	33.4	147.3	895.2	508.28	26.83	481.45	0.0557275	0.00681597	0.210237	5.95186
23HL11-1	1.45	316.02	12.65	0.51	5.69	0.35	0.02	0.4	0.08	2.27	0.03	0.14	0.25	1140.85	468392	2.26	0.51	0.01	0	0.08	27.85	0.15	1.64	5.45	1.14	21.65	8.37	102.19	37.63	180.28	37.72	361.99	67.6	9967.61	0.82	51.4	327.98	1091.44	853.74	36.31	817.43	0.0444197	0.000158524	0.278849	47.4892
23HL11-2	4.97	212.32	6.67	8.93	3.76	21.66	0.5	0.56	1.35	6.68	1.42	26.82	7.95	600.15	383815	1.09	0.35	0.23	120.74	0.12	10.86	0.11	1.35	2.77	0.79	14.44	4.13	50.46	18.91	93.13	20.72	196.57	40.75	7610.35	0.8	25.6	104.19	636.78	455.11	16	439.11	0.0364373	0.00043789	0.308257	21.3254
23HL11-3	4.93	309.94	12.37	1.78	0.87	6.41	0.35	1.3	1.4	3.98	0.43	0.97	0.58	774.64	518759	2.19	0.09	0.1	0.15	0.26	30.13	0.04	0.95	1.62	0.48	12.89	4.25	60.07	22.91	121.21	30.09	323.57	63.8	11991.8	1.09	63.44	309.56	1884.8	672.27	33.48	638.79	0.0524116	0.000576376	0.225767	64.8601
23HL11-4	0.47	298.85	11.55	0.52	0.49	0.76	0	0.86	0.01	1.38	0.18	0.18	0.1	693.44	488491	0.5	0.19	0	0	0.02	11.76	0.05	0.9	2.68	0.53	14.61	5.28	60.33	22.26	107.59	22.63	216.89	42	9390.87	0.38	15.36	83.25	375.32	507.53	15.94	491.59	0.0324254	6.61441e-05	0.206248	62.9296
23HL11-5	0.79	301.95	4.41	1.02	1.52	0.71	0.11	0.64	0.14	0.64	0.56	0.25	0.04	741.34	501932	1.4	0.97	0	0.12	0.13	17.98	0.18	1.53	2.37	0.43	11.05	4.84	61.17	23.28	120.56	24.27	239.88	48.31	10857.7	0.57	21.89	105.65	578.2	555.98	22.62	533.36	0.0424104	0.000388732	0.214081	24.0491
23HL11-6	0.8	276.03	11.02	0.52	1.43	1.17	0.05	0.14	0.49	0.89	0	0.02	0.02	670.13	482298	1.33	0.32	0	0	0.04	21.05	0.09	1.24	2.24	0.57	12.17	4.07	50.4	20.29	105.93	23.19	240.17	54.45	9850.2	0.49	28.07	169.94	717.73	535.9	25.23	510.67	0.0494057	0.000119465	0.266107	61.6325
23HL11-7	1.21	290.85	10.21	0.32	0.67	0.17	0.03	0.2	0.15	0.42	0.1	0.21	0.27	1875.94	464673	1.24	0.19	0	0	0.01	22.1	0.4	5.52	9.24	2.86	44.95	13.56	166.7	60.64	288.13	61.98	600.24	135.24	8840.34	0.5	41.74	365.06	1130.14	1411.57	40.13	1371.44	0.0292612	1.19502e-05	0.353318	16.9826
23HL11-8	1.4	266.95	11.6	0.58	1.5	1.15	0.07	0.74	0.29	1.11	0.73	0.16	0.09	898.49	471323	0.4	0.13	0	0.01	0.14	10.4	0.22	2.22	3.93	1.29	22.09	5.97	73.14	29.22	135.31	30.43	295.99	73.52	8499.12	0.24	15.78	106.64	375.09	683.87	18.2	665.67	0.0273409	0.000339275	0.334004	11.6934
23HL11-9	0.47	285.73	17.36	0.86	2.75	0.06	0.01	0.13	0.07	0.53	0.09	0.16	0.15	1770.86	466653	0.59	0.01	0	0.03	0.03	17.93	0.4	5.36	10.29	2.27	47.74	14.76	170.32	59.11	267.18	51.47	453.03	93.97	8636.44	0.44	27.53	263.8	645.59	1193.86	36.28	1157.58	0.0313412	4.75001e-05	0.261297	13.5101
23HL11-10	0.66	362.27	9.7	0.36	0.76	0.39	0.02	0.16	0.4	1.52	0.34	0.15	0.35	2308.79	457948	2.3	0.06	0.01	0	0.1	66.2	0.46	7.35	11.78	3.92	61.72	18.41	215.86	75.76	347.01	71	639.88	137.62	8930.24	0.77	33.48	408.67	825.33	1657.07	89.81	1567.26	0.0573038	0.000112099	0.35823	41.0976
23HL11-11	1.24	238.67	54.98	1.15	3.24	2.56	0.04	0.09	1.05	3.25	0.52	1.93	1.05	470.18	459280	1.07	0.05	0.16	7.14	0.97	17.83	0.31	1.19	2.21	0.5	8.39	2.87	38.41	15.18	72.84	16.45	161.75	28.91	10285.5	0.39	20.17	64.79	460.15	367.81	23.01	344.8	0.0667343	0.00430158	0.311939	7.92117
23HL11-12	2.03	277.34	16.94	0.53	4.47	0.76	0.03	0.18	0.29	0.59	0.21	0.09	0.09	726.42	467073	0.98	0.44	0	0.04	0.04	14	0.09	1.91	2.83	0.8	16.55	5.22	64.35	23.57	112.72	23.31	224.47	37.91	8977.36	0.37	18.29	89.97	419.07	527.77	19.67	508.1	0.0387129	0.000127821	0.278558	40.9908
23HL11-13	0.66	261.93	9.11	0.33	1.97	1.65	0.03	0.05	0.27	0.06	0.09	0.14	0.1	846.2	477811	1.03	0.04	0	0	0.02	20.31	0.13	1.67	4.18	1.01	17.14	5.45	65.77	26.06	128.64	29.21	290.88	52.84	10026.8	0.58	25.28	122.97	664.07	643.31	27.32	615.99	0.0443514	4.93193e-05	0.314537	45.6857
23HL11-14	0.6	262.89	1.55	0.64	4.14	2.1	0.14	0.03	0.93	0.14	0.1	0.01	0.36	982.46	473767	1.38	0.6	0	0	0.88	25.04	0.36	2.44	5.63	0.92	19.9	6.35	83.7	30.5	153.98	33.51	331.65	56.65	9484.27	0.59	25.59	129.83	684.2	751.51	35.27	716.24	0.0492433	0.00190328	0.237395	10.907
23HL11-15	0.9	293.11	15.79	0.79	2.48	0.91	0.01	0.03	0.33	0.69	0.12	0.02	0.55	912.53	498531	0.85	0.31	0	0	0.84	18.47	0.45	3.36	3.51	1.03	19.13	5.86	80.89	29.16	143.54	31.31	290.67	58.26	9641.08	0.61	22.67	148.66	606.52	686.48	27.66	658.82	0.0419842	0.00207291	0.306101	7.28878
23HL11-16	5.03	279.5	13.88	0.85	3.53	0.93	0.14	0.04	0.96	2.93	0.83	0.28	0.34	2256.19	457633	3.02	0.62	0.01	0	0.2	38.55	0.51	5.35	12.81	2.53	53.48	17.32	208.9	76.3	338.13	69.63	618.26	132.12	8564.86	1.01	64.4	607.51	1703.11	1574.09	59.95	1514.14	0.0395934	0.000232038	0.253632	20.2792
23HL11-17	0.83	271.84	10.54	0.25	1.02	0.69	0	0.46	0.66	0.58	0.07	0.25	0.34	1882.48	492538	1.14	0.09	0	0	0.08	19.25	0.5	6.1	7.19	2.98	45.07	14.13	169.66	61.23	294.05	65.07	633.19	134.91	8739.36	0.54	36.36	296.35	969.08	1453.41	36.1	1417.31	0.0254708	9.06268e-05	0.385858	11.2322
23HL11-18	0.62	222.94	8.91	0.09	1.79	0.83	0	0.02	0.01	0.84	0.01	0.13	0.13	798.61	441315	1.63	0.32	0	2.78	0.02	16.74	0.1	2.55	1.92	0.62	12.73	4.37	57.98	23.12	128.37	29.51	290.25	58.42	9460.21	0.48	38.44	156.43	932.85	626.7	21.95	604.75	0.036296	4.94263e-05	0.286988	48.1134
23HL11-19	0.63	239.36	15.07	0.36	3.55	2.98	0.04	0.13	0.11	0.51	0.14	1.5	0.77	882.78	453949	1.7	0.16	0.06	3.96	0.21	26.15	0.11	1.87	3.14	0.79	15.81	5.69	68.6	27.4	134.22	29.1	286.14	53.46	8836.99	0.64	48.36	374.79	1306.95	652.69	32.27	620.42	0.0520132	0.000526431	0.279522	41.8096
23HL11-20	4.51	296.85	5.04	0.11	14.87	2.11	0.22	0.72	0.7	2.46	1.36	0.32	0.23	2088.66	463336	3.5	1.06	0	0.06	0.2	59.37	0.07	5.18	7.48	2.62	52.42	16.17	183.48	67.95	306.99	66.24	584.85	114.03	9309	0.99	80.54	695.35	2203.15	1467.05	74.92	1392.13	0.0538168	0.000245294	0.297212	122.741
23HL11-21	4.07	292.38	11.51	0.39	4.07	1.2	0.08	0.22	0.27	1.04	0.06	0.16	0.2	1329.62	485534	3.6	0.16	0	0.01	0.04	44.37	0.17	1.89	3.65	1.09	24.83	7.96	110.42	42.6	217.91	48.82	479.63	87.63	9951.34	0.97	39.16	280.87	1132.47	1071.01	51.21	1019.8	0.0502157	5.98211e-05	0.259782	74.0457
23HL11-22	0.89	230.57	9.48	1.25	2.35	13.9	0.07	0.12	0.5	0.83	0.23	0.06	4.51	1569.1	417656	1.24	0.18	0	0.01	7.31	43.55	2.74	14.8	6.8	1.91	35.75	11.52	138.05	51.48	233.57	46.59	418.42	78.85	8603.95	0.58	44.83	305.29	1051.72	1091.34	77.11	1014.23	0.0760281	0.0125316	0.301552	2.38448
23HL11-23	0.61	273.21	13.44	1.16	2.63	2.22	0.08	1.42	0.22	1.57	0.21	0.02	0.09	855.33	475465	1.31	0.91	0	0.02	0.02	24.91	0	1.62	3.46	0.38	16.11	5.54	75.86	28.4	142.22	32.14	296.91	66.65	10117.5	0.83	47.34	246.82	1575.68	694.22	30.39	663.83	0.0457798	4.83176e-05	0.129726	6.8025
23HL11-24	0.76	260.2	7.63	1.18	0.97	0.09	0.15	0.58	0.49	0.62	0.43	0.18	0.37	1073.18	453217	2.32	0.21	0	0	0.1	30.3	0.07	2.15	3.2	0.93	19.61	7.04	86.45	33.5	164.69	35.62	330.58	73.73	9131.74	0.73	26.68	153.42	762.19	787.97	36.75	751.22	0.0489204	0.000216982	0.275647	85.4514
23HL11-25	2.31	250.2	22.63	0.74	3.1	0.13	0.17	0.59	0.47	0.79	0.13	0.03	0.05	808.59	461567	0.74	0.96	0	0.01	0.02	14.29	0.1	0.85	3.28	0.69	17.79	5.49	68.66	26.15	122.72	25.7	228.97	47	9474.52	0.4	18.41	121.8	482.6	561.71	19.23	542.48	0.0354483	6.26545e-05	0.220292	41.0717
23HL11-26	3.91	266.14	7.11	0.42	0.95	0.09	0.05	0.13	0.48	0.64	0.32	0.13	0.04	1298.37	465167	1.51	0.58	0	0.01	0.06	28.07	0.32	4.01	7.89	2.85	37.63	10.55	126.76	42.04	186.94	40.59	402.05	85.22	9428.32	0.45	55.92	301.31	1661	974.98	43.2	931.78	0.0463629	0.000107046	0.41876	25.3292
23HL11-27	1.5	269.58	7.55	0.87	2.88	0.58	0.04	0.32	0.08	0.97	0.12	0.44	0.4	1054.43	447793	1.69	0.37	0.01	0.92	0.92	24.48	0.34	3.13	5.2	0.8	21.91	6.96	88.18	33.35	164.2	35.63	332.33	71.45	9037.09	0.57	34.88	206.1	1005.08	788.88	34.87	754.01	0.0462461	0.00198572	0.196197	10.7227
23HL11-28	0.37	326.1	23.87	0.46	4.43	3.28	0.1	0.03	0.05	1.36	0.52	0.4	0.61	2034.72	462291	2.83	0.08	0	1.53	0.01	44.34	0.18	3.22	7.94	3.1	41.31	13.77	171.94	65.53	313.69	66.76	623.93	133.96	7506.09	0.63	26.95	291.82	698.9	1489.68	58.79	1430.89	0.0410863	1.14965e-05	0.422654	74.8101
23HL11-29	0.92	252.38	24.25	0.64	0.89	6.06	0.1	0.19	0.36	0.97	0.32	0.73	1.31	870.1	449265	1.77	0.34	0.16	0.12	5.71	37.91	2.14	10.09	5.22	0.64	18.06	5.99	74.81	28.4	136.33	28.46	269.23	55.38	9561.33	0.67	37.5	244.11	1042.14	678.37	61.71	616.66	0.100071	0.0152129	0.180892	2.65747
23HL11-30	0.16	252.31	14.83	0.83	1	1.56	0.08	0.16	0.07	0.52	0.12	0.17	0.16	691.09	459288	0.81	0.17	0.01	0.01	0.01	13.39	0.04	1.71	2.03	0.56	16	4.79	58.54	22.56	109.59	22.33	206.36	38.71	8992.77	0.45	17.17	78.32	488.37	496.62	17.74	478.88	0.0370448	3.47596e-05	0.211906	94.4598
23HL11-31	0.73	250.32	15.88	0.27	0.71	2.4	0.02	0.82	1.03	2.39	0.06	0	0.18	636.26	466932	0.87	0.27	0.02	0	0.05	18.91	0.07	1.03	2.81	0.63	11.31	4.14	52.04	20.42	101.94	23.03	222.17	40.98	9161.64	0.61	22.81	88.67	585.84	499.53	23.5	476.03	0.0493666	0.00016143	0.295959	65.2
23HL11-32	0.38	284.92	13.32	0.9	9.11	4.61	0	0.4	0.28	0.76	0.02	0.03	0.4	1004.78	476328	0.98	0.15	0.01	0	3.69	29.54	1.43	7.93	6.01	0.72	22.21	6.9	83.88	32.11	155.53	35.53	336.27	58.57	9520.17	0.73	33.29	139.23	771.89	780.32	49.32	731	0.0674692	0.00787116	0.168484	3.15248
23HL11-33	7.88	254.84	15.26	0.36	0.23	1.77	0	0.89	0.89	1.82	0.19	0.03	0.04	879.89	474703	2.63	0.12	0.02	0.01	0.1	30.92	0.05	1.31	2.94	0.58	14.62	5.39	75.92	27.33	139.36	30.42	324.84	56.5	10492.7	1.36	67.44	364.06	1863.42	710.28	35.9	674.38	0.0532341	0.000220816	0.221339	106.559
23HL11-34	2.4	239.01	6.61	0.8	2.87	2.54	0.03	2.43	1.04	1.72	0.53	0.1	0.29	1156.02	450437	1.67	0.71	0	0.21	0.21	26.32	0.26	2.28	6.26	0.73	20.76	7.97	95.65	36.29	184.23	38.62	362.09	70.6	10218.5	0.8	61.36	312.71	1532.33	852.27	36.06	816.21	0.0441798	0.00041601	0.177349	23.7414
23HL11-35	25.82	171.3	21.46	21.37	22.53	32.17	1.57	1.24	2.85	35.46	3.74	15.34	18.3	1241.77	290326	1.73	0.27	0.54	14.02	5.5	31.16	2.38	10.85	9.65	2.59	33.19	9.85	113.87	40.53	177.74	35.31	327.89	58.43	6512.66	0.84	84.95	266.07	1325.54	858.94	62.13	796.81	0.0779734	0.0120319	0.397676	2.11006
23HL11-36	0.44	268.04	16.63	0.67	6.1	1.06	0.38	1.04	1.97	2.28	0.81	0.2	0.2	1144.15	456011	1.99	0.47	0.02	0.09	0.2	27.09	0.03	1.92	2.77	1.22	18.49	7.42	94.88	36.41	180.14	37.98	372.53	77.57	8970.59	0.86	29.9	181.78	867.54	858.65	33.23	825.42	0.0402583	0.000385096	0.389238	76.3401
23HL11-37	0.5	252.49	5.2	0.43	0.94	1.32	0.08	0.55	0.02	0.97	0.38	0.19	0.29	1078.68	448580	1.7	0.09	0.01	0.02	0.29	31.99	0.18	2.09	4.35	1.28	22.17	7.2	92.15	36.17	175.85	35.82	353.97	70.92	9375.13	0.63	25.48	145.9	576.78	834.43	40.18	794.25	0.0505886	0.000587668	0.323795	33.5248
23HL11-38	1	257.28	8.16	0.51	0.97	0.34	0.13	1.51	0.96	0.41	0.2	0.26	0.45	1079.5	452574	1.28	0.11	0.04	0.01	0.17	24.47	0.06	2.24	5.09	0.77	18.88	6.76	82.64	33.96	169.21	39.04	374.88	74.95	8756.61	0.74	41.3	220.44	955.66	833.12	32.8	800.32	0.0409836	0.00032528	0.212174	59.2843
23HL11-39	4	233.81	43.28	1.35	1.04	4.98	0.18	0.76	2.19	1.09	0.16	0.02	1.27	693.07	452367	1.29	0.07	0.02	0	1.25	21.58	0.78	3.69	2.9	0.62	14.09	4.85	56.73	21.76	109.03	24.02	236.02	46.59	10097.3	0.36	31.21	161.6	792.02	543.91	30.82	513.09	0.0600674	0.00379893	0.244283	5.22981
23HL11-40	7.82	263.06	6.06	0.31	2.79	0.73	0.07	1.41	2.14	1.85	0.23	0.36	0.91	1134.21	450260	1.92	0.12	0.28	0.01	0.22	22.34	0.31	2.96	2.7	0.73	23.35	8.16	100.44	37.14	173.06	36.6	339.24	66.78	8854.6	0.79	50.2	256.13	1240.05	814.03	29.26	784.77	0.0372848	0.000465175	0.191757	17.4181
23HL11-41	0.79	306.54	17.26	0.74	2.38	0.47	0.03	0.37	0.17	0.44	0.03	0.07	0.2	1341.68	465262	1.72	0.33	0.01	0	0.01	25.46	0.16	3.83	5.47	1.33	29.76	9.25	118.63	43.96	213.23	44.54	421.66	81.63	8373.9	0.73	32.6	174.14	823.74	998.92	36.26	962.66	0.0376665	1.70113e-05	0.253986	48.1942
23HL11-42	0.3	252.27	8.66	0.57	1.92	0.97	0.09	0.18	0.79	1.06	0.06	0.15	0.09	1097.22	455463	1.68	0.03	0	0.02	0.02	24.15	0.18	1.91	3.75	1.07	21.36	7.5	94.37	36.34	172.43	36.38	337.37	65.01	9723.89	0.71	39.96	244.22	1108.01	801.84	31.08	770.76	0.0403238	4.2523e-05	0.287241	39.877
23HL11-43	1.99	257.57	17.69	0.75	0.1	0.23	0.18	0.66	0.64	0.31	0.1	0.2	0.13	721.45	463939	0.69	0.16	0	0.01	0.02	15.07	0.03	0.72	3.58	0.62	15.98	5.33	66.53	23.73	107.9	24.45	229.72	42.22	8941.02	0.61	20.3	113.95	706.55	535.9	20.04	515.86	0.0388477	6.24499e-05	0.211341	123.066
23HL11-44	1.1	264.51	16.89	0.35	3.59	0.72	0.01	0.46	0.37	0.69	0.1	0.09	0.4	760.95	463995	0.84	0.2	0	0.05	0.17	16.26	0.11	1.56	2.67	0.61	15.95	5.34	64.54	25.13	127.1	26.03	234.03	47.13	9014.69	0.48	22.42	114.67	610.55	566.63	21.38	545.25	0.0392114	0.000521048	0.221261	28.3369
23HL11-45	2.82	219.04	2209.75	11.57	2.81	19.26	0.41	1.22	1.21	20.33	1.54	0.63	17.66	663.26	405869	7.87	0.1	0.07	4.44	3.04	22.96	1.05	4	2.24	0.61	12.75	3.92	54.17	20.8	105.1	23.07	223.58	46.39	9406.94	1.18	33.98	114.67	625.44	523.68	33.9	489.78	0.0692147	0.00975307	0.2743	3.14212
23HL11-46	6	245.96	6.31	0.56	4.85	3.06	0.15	0.02	1.47	0.16	0.69	0.19	0.51	649.48	457809	0.96	0.03	0.01	0	0.42	23.69	0.11	0.96	1.65	0.28	12.74	4.55	54.97	21.17	102.48	22.52	216.32	41.15	10127.1	0.81	40.37	203.74	1243.93	503.01	27.11	475.9	0.0569657	0.00139269	0.132663	26.4222
23HL11-47	1.59	265.12	15.98	0.75	2.03	0.65	0.09	0.08	0.73	0.52	0.28	0.13	0.31	1614.65	472363	1.19	0.28	0.01	0	0.09	21.99	0.24	4.38	8.29	1.53	41.36	12.72	149.5	54.42	252.24	50.48	447.22	81.83	9408.57	0.59	36.01	261.8	1062.64	1126.29	36.52	1089.77	0.0335117	0.000144352	0.206534	24.7286
23HL11-48	1.26	285.55	17.31	0.2	4.9	0.04	0.04	0.17	1.69	2.98	0.69	0.01	0.19	3387.71	465012	2.56	0.91	0.01	0.02	0.04	50.14	0.78	10.9	22.46	6.48	93.57	28.95	307.33	113.47	516.08	113.17	1006	182.89	8319.15	0.6	59.18	553.46	1794.97	2452.26	90.8	2361.46	0.0384508	2.85209e-05	0.371099	19.5549
23HL11-49	6.41	229.38	381.23	10.67	8.71	6.05	0.16	0.42	2.8	11.32	0.46	1.48	2.03	791.3	440347	2.86	0.4	0.16	1.16	1.96	23.75	0.69	1.67	1.96	0.4	12.44	4.68	66.45	23.5	125.28	29.18	281.55	52.94	10716.5	1.67	45.71	150.56	1122.72	626.45	30.43	596.02	0.0510553	0.00499345	0.188056	4.99668
23HL11-50	0.38	253.06	13.19	0.19	0.33	1.47	0.1	0.35	0.5	0.89	0.4	0.18	0.29	1896.66	468484	1.1	0.03	0	0.02	0.02	23.22	0.34	7.91	8.81	3.41	43.35	13.81	169.42	59.85	293.5	62.46	592.34	116.27	9048.14	0.53	39.91	260.75	973.32	1394.71	43.71	1351	0.0323538	2.42192e-05	0.437888	20.714
23HL11-51	0.28	250.7	4.54	0.25	1.84	2.41	0.31	0.52	3.48	3.55	0.5	0.06	0.18	786.25	457028	1.41	0.32	0	0.01	0.01	19.31	0.02	1.26	2.24	0.51	16.49	5.14	65.35	24.41	128.88	26.54	251.17	47.37	9407.93	0.51	29.19	148.23	821.08	588.7	23.35	565.35	0.0413018	2.85583e-05	0.185345	249.701
23HL11-52	0.33	259.02	14.86	1.18	2.88	6.3	0.01	0.59	0.12	0.97	0.66	0.37	1.38	2785.32	455050	2	0.25	0.01	0	4.09	53.94	2.11	13.96	17.54	2.97	70.49	22.68	270.37	93.19	421.37	83.62	719.89	131.92	9708.84	0.72	75.57	666.46	1899.24	1908.14	94.61	1813.53	0.052169	0.00407528	0.223778	4.46627
23HL11-53	0.21	229.84	13.97	0.92	2.81	2.85	0.21	0.58	0.66	3.34	0.43	0.26	0.26	774.13	420195	1.3	0.85	0.01	0.44	0.02	14.14	0.05	2.11	4.37	0.91	17.51	5.98	67.81	24.85	116.26	25.59	243.56	38.37	8410.34	0.29	15.35	89.92	403.97	561.53	21.6	539.93	0.0400052	5.89013e-05	0.275816	75.6654
23HL11-54	1.84	259.18	11.41	0.29	3.69	2.25	0.07	0.25	0.64	1.78	0.06	0.05	0.39	767.43	479949	0.71	0.39	0	0.01	0.89	15.56	0.24	3.39	3.21	0.73	15.83	4.73	65.7	23.62	120.18	25.4	247.7	47.46	9572.49	0.4	18.74	93.76	488.84	574.64	24.02	550.62	0.0436236	0.0025773	0.25683	8.09503
23HL11-55	0.87	251.45	8.35	1.39	6.45	2.85	0.03	0.69	0.16	0.79	0.28	0.59	0.52	3392.99	462223	3.06	0.28	0.01	0	0.13	33.5	0.58	6.33	12.44	3.76	75.97	25.66	313.91	113.63	517.06	100.29	863.38	154.2	8576.15	0.76	71.36	758	1943.99	2220.84	56.74	2164.1	0.0262188	0.000108005	0.28749	16.4534
23HL11-56	0.08	283.21	19.84	1.93	2.94	1.47	0.17	1.36	0.09	1.13	0.1	1.3	1.33	2395.1	480701	1.89	0.45	0	5.69	0.74	39	0.61	6.68	12.91	3.63	64.54	22.13	226.33	78.91	351.93	66.58	585.29	97.47	9013.32	0.75	32.47	300.43	776.1	1556.75	63.57	1493.18	0.0425736	0.000906904	0.314154	13.3549
23HL11-57	1.28	267.02	6.79	0.24	3	1.95	0.26	0.02	1.41	1.15	0.12	0.14	0.25	755.49	513564	1.08	0.24	0	0	0.04	18.18	0.09	1.16	3.14	0.55	11.71	4.62	55.44	23.01	119.53	25.06	249.17	48.68	10972	0.73	23.49	105.86	557.33	560.38	23.16	537.22	0.0431108	0.00011515	0.244698	53.2294
23HL11-58	0.64	344.87	13.71	0.07	1.81	3.22	0.31	0.15	0.55	1.52	0.06	0.2	0.24	2512.6	469673	4.42	0.59	0.02	0.15	0.03	88.59	0.28	4.95	8.05	4.21	56.7	20.3	230.98	84.35	380.67	80.46	765.13	148.31	7895.83	1.06	31.79	387.59	872.41	1873.01	106.11	1766.9	0.0600543	2.81246e-05	0.441889	94.1817
23HL11-59	2.45	230.23	8.86	0.22	0.7	1.07	0.17	0.3	0.49	0.45	0.36	0.02	0.16	622.78	467779	1.04	0.49	0.01	0.03	0.02	17.84	0.06	0.7	1.42	0.55	9.26	3.35	44.63	18.42	96.43	22.93	224.72	51.4	10366.1	0.73	44.5	202.55	1151.35	491.73	20.59	471.14	0.0437025	6.38394e-05	0.349004	81.4292
23HL11-60	0.94	261.03	6.97	0.3	0.93	0.53	0.08	0.8	0.57	1.37	0.5	0.26	0.05	1122.01	448324	2	0.38	0.01	0.01	0.01	24.96	0.11	0.99	4.1	1.28	19.53	7.32	94.11	34.48	179.47	41.2	393.07	78.13	8215.39	0.68	26.42	125.47	803.89	878.76	31.45	847.31	0.0371175	1.82486e-05	0.36228	67.9688
23HL11-61	8.46	232.67	4.9	0.47	2.92	3.6	0.09	0.5	1.63	0.81	0.12	0.07	1.49	571.35	458037	1.16	0.65	0	0	2.16	28.77	0.54	3.05	1.66	0.35	9.61	3.3	41.8	17.4	92.38	22.24	232.15	50.62	10596.9	0.72	53.48	235.26	1428.85	506.03	36.53	469.5	0.0778062	0.00667399	0.209481	6.35348
23HL11-62	0.1	309.66	10.49	0.48	1.64	0.88	0.08	0.69	0.4	0.01	0.35	0.43	0.35	1622.32	475580	2.28	0.31	0	0.13	0.86	25.55	0.5	4.76	7.73	2.69	35.44	11.48	146.12	53.45	260.59	53.74	537.91	108.23	8423.97	0.65	24.78	145.75	638.24	1249.05	42.09	1206.96	0.0348727	0.0011468	0.415995	9.39025
23HL11-63	1.84	365.27	9.47	0.35	3.81	11.12	0.05	1.07	0.26	1.51	0.33	0.34	2.44	1866.6	460855	7.03	0.83	0.02	0.04	6.8	61.2	1.35	6.98	5.59	1.43	28.91	11.06	155.96	59.73	305.7	71.57	680.17	118.72	9040.84	1.73	47.82	244.16	1230.8	1515.17	83.35	1431.82	0.0582126	0.0071712	0.278248	4.66173
23HL11-64	4.93	281.46	154.76	4.66	1.88	12.25	0.66	0.59	1.16	6.5	1.1	2.57	4.63	2293.88	447562	1.98	0.75	0.28	1.86	5.31	66.6	2.47	18.47	20.49	8.02	80	21.2	223.79	74.35	325.37	67.38	605.14	118.48	7264.75	0.42	23.66	314.97	564.27	1637.07	121.36	1515.71	0.0800681	0.00629418	0.528561	4.49637
23HL11-65	0.74	291	23.06	0.47	1.47	0.05	0.12	0.66	2.15	0.55	0.2	0.01	0.1	1286.44	465343	1.21	0.13	0	0.01	0.02	17.1	0.16	2.67	4.91	1.08	26.04	9.93	109.26	42.54	198.56	43.57	420.21	80.67	7743.37	0.48	30.4	166.47	801.61	956.72	25.94	930.78	0.0278691	3.41401e-05	0.234507	31.597
23HL11-66	1.01	254.48	17.34	0.82	9.89	0.72	0.04	0.45	0.93	0.85	0.08	0.04	0.14	927.34	468445	0.8	0.25	0	0	0.02	13.33	0.21	3.13	4.73	0.7	24.81	7.45	89.07	29.88	140.52	28.13	252.02	48.88	9397.7	0.43	16.24	108.22	444.4	642.88	22.12	620.76	0.0356337	5.6924e-05	0.159174	18.982
23HL11-67	9.17	219.96	5.38	0.1	9.59	2.06	0.13	0.8	2.34	0.83	0.59	0.14	0.21	718.7	448192	1.9	0	0	0.01	0.06	32.41	0.01	0.63	1.27	0.68	9.96	4.42	54.14	21.83	109.55	26.72	281.86	57.43	9809.79	0.93	80.07	422.24	2107.79	600.97	35.06	565.91	0.0619533	0.000152693	0.413056	295.499
23HL11-68	5.56	240.24	6.31	0.22	0.66	2.84	0.12	0.42	0.44	1.28	0.08	0.02	1.74	771.62	477718	1.88	0.01	0	0	3.71	30.45	0.8	4.54	2.5	0.71	12.92	4.4	55.5	23.4	121.36	27.6	285.77	61.17	10470.7	1.25	47.6	223.37	1189.98	634.83	42.71	592.12	0.0721306	0.00931232	0.309083	4.13331
23HL11-69	2.5	341.66	20.01	1.12	2.21	27.52	0.09	0.32	0.85	27.01	0.13	1.7	0.87	1953.3	489724	3.66	0.05	0.14	3.24	0.46	45.34	0.34	3.56	4.86	2.98	35.53	12.63	164.4	60.73	314.63	65.08	634.07	127.1	8550.74	0.97	39.12	224.8	982.92	1471.71	57.54	1414.17	0.0406882	0.000520381	0.502094	26.843
23HL11-70	0.4	260.29	14.54	0.75	6.7	0.35	0.15	0.35	0.6	2.8	0.34	0	0.33	1278.37	457004	1.02	0.05	0	0	0.01	17.82	0.24	3.65	4.88	1.61	29.49	9.35	115.01	43.01	194.28	41.14	375.48	68.61	8513.44	0.46	28.91	190.24	727.3	904.58	28.21	876.37	0.0321896	1.91035e-05	0.31652	22.6728
23HL11-71	1.04	301.11	8.88	0.41	0.57	1.05	0.01	0.02	0.61	0.17	0.25	0.33	0.16	1865.87	446262	2.55	0.32	0	0.01	0.05	45.11	0.09	2.96	7.13	2.48	41.08	13.57	165.47	61.1	298.49	65.29	623.98	116.12	8100.77	0.91	34.62	250.88	1004.24	1442.92	57.82	1385.1	0.0417443	5.74778e-05	0.34692	127.267
23HL11-72	0.77	255.63	19.86	0.42	5.12	0.23	0.06	0.01	0.16	0.19	0.23	0.19	0.15	777	471953	1.09	0.14	0.01	0	0.02	18.61	0.06	1.52	2.67	0.46	17.01	5.23	64.98	24.31	118.33	23.82	225.13	44.41	9401.85	0.49	28.64	176.57	660.7	546.56	23.34	523.22	0.0446084	6.37231e-05	0.158265	84.9438
23HL11-73	2.06	241.09	4.44	0.09	3.71	0.17	0.15	0.01	1.92	1.98	0.13	0.12	0.26	650.72	464461	1.7	0.71	0	0.01	0.03	17.92	0	0.78	1.7	0.31	10.4	4.31	50.07	20.36	109.14	24.04	249.61	50	9685.88	0.75	39.08	161.2	945.51	538.67	20.74	517.93	0.040044	8.62104e-05	0.173198	8.22515
23HL11-74	0.43	272.39	17.58	2.11	3.94	1.22	0.01	0.02	0.05	0.71	0.16	0	0.12	853.85	511644	0.89	0.04	0	0	0.08	14.05	0.06	0.86	3.29	0.93	18.57	6.13	76.47	27.23	130.05	26.18	244.03	45.04	9598.92	0.51	16.45	109.26	531.28	592.97	19.27	573.7	0.033589	0.000235151	0.286667	47.3775
23HL11-75	0.55	264.28	15.32	0.6	0.21	3.13	0.11	0.4	0.48	1	0.32	0.01	0.72	1078.32	477687	1.12	0.2	0	0	1.24	18.05	0.65	5.67	5.86	1.1	25.52	7.79	96.02	33.88	168.68	34.34	312.8	62.02	8772.37	0.73	22.47	132.79	597.26	773.62	32.57	741.05	0.0439512	0.00284351	0.233442	4.88538
23HL11-76	1.18	242.9	11.29	0.29	2.94	1.09	0.26	0.29	0.99	1.62	0.29	0.19	0	603.24	468108	0.76	0.91	0	0	0.01	15.57	0.06	0.97	2.62	0.7	11.38	4.62	59.87	21.57	98.53	20.5	199.84	37.92	9046.93	0.33	21.75	125.1	617.03	474.16	19.93	454.23	0.0438765	3.58937e-05	0.332931	75.5185
23HL11-77	0.31	240.2	9.91	0.29	1.35	7.27	0.14	0.36	0.05	0.9	0.07	0.12	0.71	880.69	482198	2.16	0.46	0.01	0	5.76	37.54	1.79	9.23	3.96	0.52	15.57	5.33	73.74	27.27	136.55	29.53	288.6	56.61	10883	0.75	42.85	211.99	1114.77	692	58.8	633.2	0.0928617	0.0143162	0.176402	2.84337
23HL11-78	0.31	210.23	7.41	0.22	2.67	1.73	0.15	0.61	1.08	0.87	0.04	0.26	0.19	570.46	458374	1.13	0.52	0	0.02	0.03	16.89	0.07	0.69	1.68	0.27	11.31	3.24	43.3	17.66	91.04	21.25	211.17	53.15	9413.31	0.62	25.58	106.37	582.99	471.75	19.63	452.12	0.0434177	0.000101904	0.14103	63.9269
23HL11-79	0.5	269.17	11	0.71	4.05	0.08	0.09	0	0.63	0.8	0.06	0.06	0.12	1216.13	502820	0.68	0.57	0	0	0.05	14.93	0.22	2.6	6.16	2.31	31.12	9.08	110.06	39.9	194.24	40.61	410.64	73.89	8896.61	0.19	22.74	150.28	693.67	935.81	26.27	909.54	0.0288827	8.73392e-05	0.415527	19.3096
23HL11-80	1.89	252.51	6.95	0.03	1.67	1.05	0.14	0.06	0.87	1.25	0.2	0.09	0.02	937.9	461928	2.21	0.6	0	0.01	0.01	22.11	0.07	1.22	3.06	0.54	17.6	6.07	78.18	31.48	154.48	34.06	324.34	63.05	9184.15	0.77	55.78	261.11	1357.93	736.27	27.01	709.26	0.0380819	2.21157e-05	0.176258	92.7491
23HL11-81	1.02	245.63	12.41	0.37	2.93	1.61	0.09	0.03	0.74	0.04	0.04	0.05	1.35	620.31	478420	0.83	0.07	0	0.14	1.51	19.34	0.73	2.99	3.28	0.68	13.93	4.16	49.4	19.93	98.38	20.73	197.18	41.46	9442.52	0.55	24.5	102.62	608.67	473.7	28.53	445.17	0.0640879	0.00549306	0.262803	4.49664
23HL11-82	2.81	268.63	10.4	0.36	4.85	2.99	0.01	0.01	1.43	1.96	0.29	0.41	0.89	1346.34	459936	3.13	0.26	0	0.02	3.16	49.53	1.38	6.61	5.28	0.79	27.05	9.73	114.73	45.65	217.68	46.78	426.97	79.91	9906.67	1.26	74.03	529.8	1933.02	1035.25	66.75	968.5	0.068921	0.00530873	0.163966	5.80993
23HL11-83	1.23	281.57	14.22	0.5	2.64	1.51	0.01	0.01	0.56	0.31	0.11	0.07	0.27	771.19	473192	1.03	0.22	0	0.06	0.29	15.3	0.11	1.64	3.41	0.72	16.28	4.85	62.16	24.47	122.03	25.8	253.44	52.76	8467.56	0.46	20.67	81.81	471.17	583.26	21.47	561.79	0.0382171	0.000820774	0.244585	20.995
23HL11-84	3.3	225	9.3	0.5	4.2	8.1	0.1029	0.21	5.1	0.256	0.67	0.02	6	606	480000	0.91	0.1	0.000475	0.0141	11.8	50.5	3.57	16.8	4.2	0.83	11.4	3.53	45.1	17.9	91.8	21.7	228	52	10020	0.63	40.1	193.9	1080	559.13	87.7	471.43	0.18603	0.0371234	0.366712	1.90766
23HL11-85	0.75	260	11.8	0.83	0.5	1.3	0.2375	1.122	1.623	1.1	0.017	0.14	0.25	631	489000	0.46	0.54	0.002071	0.184	0.026	16.9	5.49e-05	1.17	1.84	0.63	12.8	4.17	51.4	19.4	100.9	21.6	200	45.4	10300	0.56	22.4	100.7	574.9	476.236	20.5661	455.67	0.0451337	9.32489e-05	0.396872	3468.15
23HL11-86	3.02	225	11.7	1.12	3.4	6.8	0.05	0.626	0.57	6.3	0.55	0.83	1.6	740	484000	1.64	0.3	0.132	0.53	4.9	34.4	2.3	8.5	4.2	0.73	14.6	4.47	63	23.7	119	25	237	51.3	10930	0.67	35	196	868	593.1	55.03	538.07	0.102273	0.0148302	0.285	2.51236
23HL11-87	6.1	244	9.4	0.19	6.4	0.2	0.1401	1.2	0.8	1.62	0.269	0.0526	0.06	889	496000	1.55	0.18	0.00675	0.00445	0.016	26.2	0.084	1.64	3.1	1.01	15.8	5.11	72	27.7	137.5	31.2	324	65.9	9810	0.75	32.6	152.5	897.3	711.26	32.05	679.21	0.0471872	3.54222e-05	0.4412	175.221
23HL11-88	0.53	264.8	26.2	0.34	7.5	2.1	0.086	0.072	0.07	0.0591	0.31	0.1	0.19	1124	470000	0.49	0.01	0.00314	0.58	0.156	24.2	0.297	3.51	5.1	2.63	24.6	7.91	94	37.2	179	35.7	336	66.9	6470	0.197	9.37	89	206.9	817.203	35.893	781.31	0.0459395	0.000333032	0.717838	27.5651
23HL11-89	0.27	245.2	18.7	0.37	5	4.2	0.0948	0.0035	0.479	2.7	0.0887	0.2	0.13	746	493000	1.04	0.01	0.124	0.00168	0.158	11.17	0.06	1.28	2.85	0.48	15	4.76	63.1	23.07	118.8	25.4	230.7	48.5	8990	0.54	20.35	84.2	531.7	545.328	15.998	529.33	0.0302231	0.000491258	0.224438	28.1277
23HL11-90	0.9	227.1	14.2	0.44	7	0.6	0.14	0.393	0.16	0.846	0.27	0.00365	0.35	713	479000	1.31	0	0.00035	0.02532	0.048	24.7	0.135	1.24	2.15	0.78	12.3	3.83	54	21.6	113.8	26.2	269	58.7	9450	0.72	34.8	177	881.2	588.483	29.053	559.43	0.0519332	0.000127994	0.46371	75.2305
23HL11-91	9.7	369	7.5	0.52	1	4.1	0.18	1.196	1.529	1.727	0.33	0.48	0.03	4170	501000	13.2	0.76	0.059	0.0207	0.11	90.4	0.15	2	12.4	1.71	73.7	28.3	365	141.9	678	133	1197	230.5	11130	3.88	96.3	762	2577	2954.17	106.77	2847.4	0.0374974	6.59173e-05	0.172932	172.548
23HL11-92	9	340	54	3.8	11.9	29.2	0.46	0.3	0.3	10.4	0.24	0.77	6.2	2100	489000	4.5	0.16	0.042	0.7	1.81	30.7	1.99	8.3	9.2	2.3	36.6	12.9	170	65.1	335	73.4	701	144	10380	1.39	53.3	146	1272	1592.3	54.3	1538	0.0353056	0.00185209	0.383193	3.96604
23HL11-93	5.4	239	9.7	0.77	1.2	6.1	0.0302	0.936	0.2	0.4	0.33	0.1045	5.8	840	499000	1.11	0.18	0.00595	0.0246	10.4	40.8	2.23	13	4.4	1.13	19.7	5.54	73.3	27	125.8	27.8	274	56.9	9860	0.49	26.4	135.8	719	682	71.96	610.04	0.117959	0.027226	0.371059	2.07719
23HL11-94	4.3	263	10	0.71	26	1.8	0.7	1.913	1.218	0.7	0.597	0.00612	0.9	1209	468000	1.7	0.6	0.00207	0.0002884	1.5	31.9	0.43	4.2	4	1.9	24	6.31	95	37.8	191	42.7	417	77.7	10680	0.79	62.1	403	1508	935.44	43.93	891.51	0.0492759	0.00258021	0.592846	9.73857
23HL11-95	5.26	193.7	150	3.5	5.2	10.4	0.14	0.5	3.7	6.4	4.8	54.1	1.67	618	409000	4.5	7	4.51	4	0.27	17	0.114	1.47	1.61	0.31	14.1	4.38	50.5	19.9	99.1	20.8	201	36.5	8940	0.94	31.4	134.8	773	467.054	20.774	446.28	0.0465493	0.000963537	0.198913	23.7574
23HL11-96	3.66	224.2	10.5	0.26	2.5	3.3	0.04	0.491	0.3	1.398	0.03	0.00095	0.5	590	467000	0.88	0.14	0.00156	0.00696	1.09	23.5	0.37	2.8	2.23	0.82	12.7	4.06	50.1	18.1	93.8	19.99	194.8	38.3	9540	0.53	35	158.8	909.5	462.66	30.81	431.85	0.0713442	0.00401364	0.471068	9.07274
23HL11-97	0.32	257.7	16.4	1.18	1.3	3.5	0.0964	0.3302	0.913	1.019	0.44	0.08	0.09	2384	515000	1.51	0.03	0.003	0.00755	0.077	25.7	0.41	7.9	11.5	1.99	59.7	19.2	214	77.2	357	70.8	605	107.6	9660	0.68	57.9	474	1655	1558.08	47.577	1510.5	0.0314975	9.12927e-05	0.232188	35.4634
23HL11-98	5.7	216	5.6	0.29	2.9	4.6	0.161	0.348	2.2	0.8	0.25	0.13	1.43	688	468000	2.13	0.09	0.000159	0.0132	4.3	29.8	1.53	4.8	2.81	0.6	12.2	3.86	52.1	19.4	103.8	25.5	285	58.9	9760	0.87	45.8	170.6	1216	604.6	43.84	560.76	0.0781796	0.0108224	0.313287	2.84853
23HL11-99	1.38	258.1	6.2	0.01	10.5	2.1	0.0691	0.9	1	4.7	0.02053	0.22	0.06	814	482000	1.49	0.52	0.00934	0.54	0.41	31.4	0.17	2	1.87	0.54	11.3	3.73	47.4	21.9	127.3	32.4	347	92.5	11440	1.2	84.8	421	2299.8	719.92	36.39	683.53	0.0532383	0.00084753	0.359135	29.1607
23HL11-100	6	212.7	7.1	0.16	3.5	1.3	0.0749	0.6	0.24	0.5	0.0099	0.03142	0.11	645	445000	2.21	0.22	0.00937	0.0034	0.2	23.5	0.038	1.01	2.27	0.32	10.5	3.79	49.2	18.79	102.7	22.3	212.2	47.7	10810	0.64	58.1	167	1443	494.518	27.338	467.18	0.0585171	0.00067606	0.200385	66.0915
23HL11-101	1.68	222.2	2.4	0.32	3.5	3.2	0.0675	0.7	0.7	1.745	0.0583	0.09	0.53	677	448000	2.37	0.14	0.02	0.09	0.099	28.9	0.21	1.17	1.94	0.65	9.2	3.49	46.2	20	110.9	27.7	295	61.5	10290	0.65	86.2	383	1937	606.959	32.969	573.99	0.0574383	0.000240721	0.470373	49.1423
23HL11-102	2.11	243.6	4.4	0.15	0.6	0.5	0.04	0.04	0.53	1.71	0.42	0.12	0.17	892	457000	1.34	0.05	0.000951	0.02454	0.051	26.9	0.114	1.95	3.81	0.88	15.9	5.24	68	26.1	138	33	345	72.1	10460	0.404	55.1	294	1290	737.045	33.705	703.34	0.0479213	0.000106036	0.345657	86.4967
23HL11-103	5.69	227.7	9.3	0.08	0.7	1.8	0.1597	0.0009	0.724	0.7	0.1874	0.05	0.45	796	470000	2.38	0.31	0.000868	0.001343	1.23	22.2	0.44	2.6	1.73	0.53	11.8	4.21	58.3	23.8	131	29.6	298	58.7	11160	0.93	60.6	239	1540	644.14	28.73	615.41	0.0466843	0.00296067	0.358621	7.39875
23HL11-104	3.26	254	9.7	0.69	3.1	34	0.194	0.5	0.909	4.3	0.51	0.0473	1.84	1778	446000	7.2	0.31	0.001403	0.27	1.11	85.7	1	8.2	8	3.36	39.3	12.5	154.1	55.6	280	60.3	604	121.9	9870	2.52	146.5	1240	3582	1435.07	107.37	1327.7	0.0808692	0.00131822	0.579324	19.9436
23HL11-105	8.2	232	16	0.68	0.6	2.7	0.427	1.5	2.091	8.3	0.2125	12.6	3.29	1059	426000	2.35	0.52	0.22	106	0.62	38.1	0.35	4.1	4.1	1.12	21.3	6.21	74.6	32.4	173	42	418	95.5	9660	0.68	95	529	2169	911.4	48.39	863.01	0.0560712	0.00106394	0.366404	20.053
23HL11-106	0.53	281	10.7	0.35	4.9	0.8	0.1466	0.433	0.781	0.0309	0.0372	0.11	0.45	1748	508000	1.28	0.83	0.000897	0.00671	0.16	27.7	0.51	6.5	7.2	3.39	40.7	12	151	55.1	265	58.4	541	105.2	8690	0.45	27.6	213	674	1273.86	45.46	1228.4	0.0370075	0.00021214	0.605424	23.7749
23HL11-107	0.36	311.8	10	0.17	1.4	0.6	0.0645	0.87	0.0471	0.838	0.37	0.18	0.16	1738	462000	3.03	0.51	0.00151	0.0795	0.027	49.6	0.144	2.39	6.1	2.2	38.6	12.9	146.7	54.6	269.1	57.4	525	118	8100	0.52	22.98	201.3	512.6	1282.76	60.461	1222.3	0.0494649	3.68897e-05	0.438316	195.031
23HL11-108	6.6	261	2.5	0.46	0.7	2.6	0.0448	0.642	1	2.3	0.62	0.01	0.83	1372	489000	3.78	0.12	0.002169	0.0034	1.41	42.4	0.68	4.3	4.3	0.85	22.6	9.04	113.1	43.7	218	46.6	435	94.5	11660	1.82	88.9	409	2345	1036.48	53.94	982.54	0.0548985	0.00232504	0.263605	10.6166
23HL11-109	0.1	274	4.4	0.06	7.2	1.5	0.00247	0.8	0.602	0.6	0.0104	0.22	0.17	1371	536000	0.93	0.8	9.07e-05	1	0.52	31.9	0.21	3.2	4	2.33	31.8	9.8	126.8	45.3	215	45.6	427	100.3	10110	0.56	15	132.6	482.2	1043.76	42.16	1001.6	0.0420927	0.000873526	0.631591	23.6681
23HL11-110	1.83	247	0.9	0.69	6.7	0.8	0.35	0.47	1.306	2.185	0.78	0.29	0.3	971	485000	4.21	1.3	0.000517	0.00325	0.33	42.7	0.104	1.49	2.3	0.48	15	4.73	65.8	29.9	150.4	37.8	401	100.2	10910	1.43	99.6	509	2433	852.234	47.404	804.83	0.0588994	0.000590296	0.249836	56.5118
23HL11-111	0.61	266	13.6	1.27	1.8	1	0.01154	0.268	0.21	2.2	0.16	0.4	0.48	3590	475000	2.97	0.41	0.000772	0.0117	0.072	44.2	0.7	7.6	15.5	4.62	92	29.7	334	121	545	108	930	195	8100	0.65	31.4	390	851	2427.39	72.692	2354.7	0.030871	5.55329e-05	0.374029	48.2716
23HL11-112	0.76	429	4.5	0.09	4.3	3.8	0.11	0.3	2.065	2.4	0.26	1.31	0.36	4410	495000	13.1	0.25	0.0002723	0.1208	0.13	148.8	0.23	3.4	16.8	5.7	97	34.1	438	161.4	706	132.8	1132	237	10350	2.65	88.5	761	2469	3113.36	175.06	2938.3	0.0595787	8.23754e-05	0.431676	210.985
23HL11-113	1.42	249	13.9	0.61	4.9	14.3	0.00584	0.8	0.1	2.5	0.315	0.16	6.1	1210	516000	2.63	0.14	1.77e-05	1.41	1.68	58.2	1.99	13.5	12.5	6.3	28.3	10.1	113	35.3	171	37.9	385	85.2	11480	1.14	85.8	690	2371	959.97	94.17	865.8	0.108766	0.00313003	1.02404	7.80416
23HL11-114	1.01	299	9.4	0.01	2.6	27.6	0.1892	0.51	2.8	19.9	0.36	1.33	1.28	1703	487000	2.92	0.88	0.75	0.86	0.139	40.6	0.124	1.84	6.4	2.4	32.1	11.6	145.3	55.1	271	55.6	537	97.6	8310	0.76	35.8	226	809.4	1256.8	51.503	1205.3	0.0427304	0.00018567	0.511909	75.8215
23HL11-115	4.9	364	16.5	0.25	3	3.1	0.1128	0.0431	1	0.7	0.67	0.32	0.33	4100	494000	6.19	0.74	0.00153	0.1753	0.41	119.1	0.73	9.4	23.6	8.2	117.2	35	404	139.2	605	123.8	1095	174	8780	1.42	139	1600	3542	2854.64	161.44	2693.2	0.0599436	0.000268578	0.47667	53.3756
23HL11-116	1.19	296	2	0.18	4	1.8	0.0412	0.1261	0.8	0.0545	0.21	0.06	0.8	712	528000	2.05	0.2	0.00318	0.0938	2	42.6	0.23	3.3	2.3	0.39	8.6	2.81	44.4	18	107.3	30	342	75.2	12230	0.84	120.4	725	3291	679.13	50.82	628.31	0.0808836	0.00419473	0.268087	15.3998
23HL11-117	2.4	293	1	0.94	8.2	5.2	0.0196	0.338	1.4	0	0.265	0.2049	0.36	1078	503000	4	0.3	0.00436	0.1857	1.79	56.4	0.61	1.9	1.86	0.76	13.3	5.17	71.7	30.6	176	46.4	496	102.6	11250	0.94	125.6	671	3118	1005.09	63.32	941.77	0.0672351	0.00258864	0.467148	13.2334
23HL11-118	8.24	227.3	4.4	1.99	0.6	4.4	0.0898	0.242	0.2	2.4	0.39	2.15	0.16	646	484000	3.24	0.55	0.216	0.14	0.11	29.2	0.079	0.9	1.35	0.23	7.9	3.17	44.6	19	104.4	24.1	245.6	49.2	11720	1.16	64.2	241.7	1549.7	529.839	31.869	497.97	0.0639978	0.000321266	0.215313	76.7993
23HL24-1	0.41	251	7.7	0.2	5.6	0.6	0.22	1.051	0.6	2.4	0.46	0.0304	0.29	1614	468000	1.52	0.42	0.01286	0.00344	0.15	28.3	0.45	5.6	10.5	3.61	41.9	13	141	54.2	250	53.5	534	103.2	7810	0.57	29.6	214	672	1239.41	48.61	1190.8	0.0408213	0.000201489	0.526174	26.7066
23HL24-2	0.16	241	3.3	0.29	5.9	0.4	0.00614	0.468	0.7	0.0721	0.367	0.00016	0.26	641	498000	0.93	0.1	0.00968	0.0027	0.01502	13.1	0.047	0.63	1.06	0.48	9.7	3.11	41.4	18.9	105	25.9	282	62	10970	0.34	25.1	105	546	563.342	15.332	548.01	0.0279776	3.82051e-05	0.457642	120.885
23HL24-3	0.41	242	7.9	0.01	3	2.5	0.374	2.028	0.6	0.1307	0.536	0.04	0.62	2120	459000	1.82	0.9	0.000755	0.00934	0.23	32.5	0.47	8.8	10.8	3.9	51.8	15.9	194	69.2	335	73.5	677	128.8	8360	0.46	29.5	261	775.2	1601.9	56.7	1545.2	0.0366943	0.000243691	0.504094	24.2357
23HL24-4	4.34	353	2.7	0.57	0.3	1.3	0.0713	0.518	0.8	1.43	0.438	0.35	0.08	2530	481000	6.1	0.16	0.000724	0.0264	0.12	72.5	0.23	3.2	9.6	2.3	42.6	16.5	211	81.3	400	90.5	850	152.7	9290	1.67	54.5	409	1422	1932.55	87.95	1844.6	0.0476797	0.000101266	0.347705	106.996
23HL24-5	2.03	344	6.5	0.18	5.8	0.1	0.26	0.357	0.82	1.377	0.2686	0.38	0.2	2600	475000	2.83	0.14	0.00117	0.00337	0.02	50.1	0.23	6.5	11.1	3.93	58.5	17	213	80.1	394	86.1	819	164.7	8630	0.89	59.5	419	1577	1904.28	71.88	1832.4	0.0392272	1.75165e-05	0.471495	181.11
23HL24-6	1.9	194	36	0.12	4	21.8	0.0177	1.245	1	0.2	0.631	11	5.3	755	399000	2.2	0.39	1.67	10.2	1.14	20.7	0.21	0.78	1.34	0.51	16.1	4.58	57	24.6	121	26.7	265	50.6	10250	0.44	75.5	327	1923	590.26	24.68	565.58	0.0436366	0.00308574	0.335682	10.3727
23HL24-7	1.24	297	4.3	0.73	1.6	39.5	0.064	0.43	3.1	1.594	1.4	0.17	5.3	2280	497000	4.18	0.01	0.000861	0.00246	18.3	111	7.3	32.6	15.1	3.5	54.1	15.7	207	71.8	348	70.9	689	135.3	11290	1.03	113.4	880	3077	1779.6	187.8	1591.8	0.11798	0.0190516	0.374373	2.35462
23HL24-8	0.14	277	6.1	0.14	2.4	3.6	0.112	0.16	0.61	0.8	0.233	0.05	0.22	1510	469000	5.88	0.31	0.000656	0.1305	0.112	52.3	0.137	1.7	3.57	1.01	25.7	9.39	119	46.9	237	50	486	97.5	11120	1.68	93.4	451	2330	1130.32	58.829	1071.49	0.0549039	0.000165304	0.322362	103.518
23HL24-9	0.62	228.3	3.7	0.05	7.5	2.2	0.2202	0.1373	0.05	0	0.26	0.066	0.47	674	492900	2.5	0.23	0.00735	0.0913	0.84	32.6	0.27	1.73	1.9	0.46	9.6	3.4	47.8	19.96	108.4	26.2	288	65.1	11050	1.02	86.2	420	1984	606.26	37.8	568.46	0.0664954	0.00209212	0.329283	16.7834
23HL24-10	0.15	324	29	0.17	9	0.5	0.479	0.0635	2.1	3.7	0.52	0.1962	0.19	2540	543000	1.6	0.13	0.01676	1.1	0.068	42.9	0.6	8.8	17.1	4.9	62.3	19.4	230	77.1	379	87.1	826	156.3	9090	0.43	34.8	319	1089	1911.57	74.368	1837.2	0.040479	5.90513e-05	0.458963	52.0729
23HL24-11	2.07	288.7	7.2	0.23	2	2.6	0.2292	0.0755	0.75	0.631	0.1424	0.05	0.15	1670	482000	1.34	0.39	0.007	0.00418	0.01	26.6	0.25	3.5	7	3.55	34.6	10.25	138	50.9	255	55	572	123.5	6620	0.54	27.8	311	748	1280.16	40.91	1239.25	0.0330119	1.25402e-05	0.697373	130.436
23HL24-12	0.69	326	7.6	0.34	4.1	3.9	0.2747	0.04	1.14	0.225	0.59	0.06	0.25	1930	502000	5.86	0.89	0.000556	0.13	1.52	49.7	0.38	4.4	5	1.63	33.8	11.14	166	62.8	312	67.3	643	127.2	10580	1.65	56	250	1413	1485.87	62.63	1423.24	0.0440052	0.00169564	0.383326	16.0335
23HL24-13	1.39	263.6	5	0.21	5.8	4	0.1444	0.1274	0.605	0.026	0.26	0.1214	0.17	912	484000	3.71	0.43	0.0001002	0.00118	5.4	51.6	1.36	5.3	3.14	0.52	14.3	4.89	65.6	26.8	143.9	31.9	347	76.9	11820	1.19	102.9	503	2428	778.61	67.32	711.29	0.0946449	0.0111626	0.237243	4.6684
23HL24-14	3.2	268	0.9	0.35	2.1	6.8	0.1829	2.3	1.147	0.1	0.07	0.07	2.6	1158	530000	1.75	0.12	4.28e-05	0.0091	7.2	35.8	0.93	5.4	5.1	2.07	29.6	8.71	102.5	38.3	185	37.6	352	72.5	11000	0.52	35.3	199.4	1110	882.71	56.5	826.21	0.0683846	0.014672	0.515066	3.39203
23HL24-15	0.47	233	1.8	0.29	2.2	0.6	0.02316	1.3	1	0.701	0.49	0.0888	0	749	513000	1.86	0.19	0.000436	0.00729	0.16	30.5	0.039	2.1	1.9	0.25	10.4	4.54	56.6	23.8	121	26.2	276	57.3	11380	0.74	60.2	269.9	1688	610.789	34.949	575.84	0.0606922	0.000415826	0.171937	94.6656
23HL24-16	0.12	333	16.9	0.1	1.1	9.6	0.00142	0.19	0.955	0.6	0.34	0.65	1.92	2420	492100	4.27	0.16	0.00287	0.14	4.4	65.6	1.45	9.8	9.8	3.58	56.6	16.37	209.1	78.5	373	76.7	739	144.4	8630	0.95	45.5	497	1274.6	1788.3	94.63	1693.67	0.0558727	0.0042708	0.464714	6.36763
23HL24-17	3.6	324	48	12.2	4	46	0.7	2.37	1	0.25	2.5	28.5	16.8	1740	381000	6.1	1.84	1.2	3.8	4.82	107.7	5.6	35.9	22.8	7.8	57	15.4	179	51.9	241	57.5	570	124.1	9440	1.2	219	1690	6748	1480.52	184.62	1295.9	0.142465	0.00606559	0.661475	5.08256
23HL24-18	0.7	236.9	8.7	0.37	2.1	0.7	0.1003	0.4	0.402	0.0793	0.17	0.051	0.37	890	488000	1.83	0.45	6.34e-05	0.01893	0.5	21.09	0.129	2.35	3.55	0.36	18.2	5.8	74.5	29.1	139.7	30	266	54.6	10460	0.85	62.6	259.4	1596	645.879	27.979	617.9	0.0452808	0.00134831	0.136923	20.3602
23HL24-19	0.05	316	13.5	0.38	1.5	2.2	0.1036	0.629	0.2	0.1366	0.0403	0.23	1.19	2940	467000	2.8	0.01	0.000256	0.0009	1.61	53.9	0.81	11.1	9.2	4.4	65.5	22.7	259	93.3	476	96.4	834	171.7	7750	0.59	35.9	301	798.6	2099.62	81.02	2018.6	0.0401367	0.00138472	0.547976	11.5723
23HL24-20	4.1	287	4	0.14	7.5	1.4	0.2101	0.6	2.1	3	0.0081	0.15	0.36	1084	510000	4.52	0.43	0.00238	0.00042	0.41	47.4	0.105	1.38	2.1	0.71	17.9	6.55	83.2	35.4	177.3	40.2	412	85.1	11320	1.36	92.2	492	2410	909.755	52.105	857.65	0.0607532	0.000713818	0.354035	56.0114
23HL24-21	1.66	289	6.4	0.37	2.3	2	0.1281	0.3065	1.2	1.1	0.0721	0.0476	0.28	967	493000	4.1	0.23	0.002394	8.39e-05	1.8	49.7	0.38	1.67	2.02	0.51	13	4.56	64.6	28	154	38.3	410	94	11820	0.95	117.5	672	3021	862.54	56.08	806.46	0.0695385	0.00314912	0.304261	14.7337
23HL24-22	2.51	320	5.6	0.4	3.4	3.2	0.275	0.38	0.549	1.5	0.5	0.42	0.8	2018	481000	3.48	0.04	0.014	1.2	0.2	54.6	0.31	5.5	6.8	2.57	41.4	13.7	171	67.1	320	70.3	651	134.7	8430	1.35	45.6	510	1397	1539.18	69.98	1469.2	0.0476314	0.000220369	0.468276	53.7627
23HL24-23	4.58	290.6	10	0.23	6.2	3.8	0.03	0.0609	0.477	0.3	0.4	0.29	1.51	1555	522000	3.42	0.31	0.00139	0.000792	2.3	57.7	0.67	4.3	4.6	1.78	28.5	9.91	127.7	50.1	246	53.3	522	104.3	9950	0.97	45.4	424	1150	1213.16	71.35	1141.81	0.0624885	0.00316052	0.475272	11.3962
23HL24-24	0.1	282	4.6	0.37	2.3	2.2	0.0786	0.283	0.409	0.0623	0.49	0.04	0.19	1783	514000	5.48	1.13	0.000207	0.00351	0.017	60.5	0.084	0.93	5.7	1.18	29.2	10.6	137.9	56.5	293.1	63.5	612	124.3	11240	2.11	79.8	548	2017	1395.51	68.411	1327.1	0.0515492	1.9925e-05	0.279626	392.533
23HL24-25	1.04	283.5	11.9	0.28	2.4	1.4	0.1266	0.37	0.584	0.67	0.04	0.26	0.17	1476	484000	3.32	0.28	4.51e-05	0.58	0.075	30.2	0.139	1.9	4.5	1.61	28	9.4	118.3	48.7	232.7	50	471	95.1	9260	0.78	49	244	1091	1091.62	38.424	1053.2	0.0364831	0.00011422	0.438495	72.5193
23HL24-26	0.35	320	6.9	0.29	9.1	3.7	0.1897	0.933	2.4	2.69	0.09	0.1	0.4	1979	516000	2.76	0.52	0.000526	0.000736	0.01	35.6	0.26	3.5	8.3	2.77	40.8	12.67	172	63	320	66.4	633	127.8	9260	0.9	35.3	212.2	948.5	1486.11	50.44	1435.67	0.0351334	1.13317e-05	0.460187	171.178
23HL24-27	0.7	320	2.4	0.17	6	8.9	0.0683	1.165	0.0279	2.7	0.0134	0.32	1.8	1569	481000	3.5	0.7	0.0157	0.0125	10.5	72	2.7	8.6	5.6	1.41	25.8	8.7	107.4	45.2	258	64	662	146.6	11120	0.76	163.8	1008	3741	1418.51	100.81	1317.7	0.0765045	0.0113771	0.358624	3.31544
23HL24-28	0.84	302	14	0.12	1.2	1.5	0.00907	0.03	0.281	1.94	0.32	0.22	0.13	2140	493000	3.1	0.34	0.01294	0.03	0.00982	45	0.12	2.62	6.2	2.3	37.6	13.6	173	69.2	336	69.9	677	136	8020	0.67	38.7	285	977	1568.55	56.2498	1512.3	0.0371949	1.04046e-05	0.460534	321.404
23HL24-29	0.37	310	16	0.48	4.2	0.5	0.0116	0.297	1.4	0.941	0.57	0.22	0.11	1936	516000	2.11	0.6	0.00587	0.00231	0.002	34.6	0.26	4.3	7.7	3.31	42.7	13	164.4	62.9	294	62.7	573	115.8	7910	0.49	22.1	204	584.4	1378.67	50.172	1328.5	0.0377659	2.50366e-06	0.558075	372.014
23HL24-30	1.98	264	1.6	0.24	2.3	0.2	0.0931	0.31	1.2	3	0.267	0.03	0.2	978	506000	3.8	0.32	0.00295	0.0091	0.4	47.1	0.107	1.31	2.73	0.59	14.4	5.21	69.6	29.5	157.7	37.3	380	86	11560	1.56	119	843	3042	831.947	52.237	779.71	0.0669954	0.000755052	0.287682	55.8192
23HL24-31	0.03	288	5.7	0.38	0.4	10.6	0.1042	0.0178	0.256	1.549	0.283	0.32	0.94	1754	513000	5.1	0.35	9.1e-05	0.0435	6.9	78.9	1.59	7.9	6.2	1.79	34	11.47	149	57.2	268	57.7	524	101.7	11760	1.66	101.3	600	2822	1306.35	103.28	1203.07	0.085847	0.00944536	0.376913	5.84034
23HL24-32	0.84	282	4.1	1.09	3.1	15	0.1492	0.08	3.5	2.39	0.89	0.0061	2.6	1346	508000	4.28	0.18	0.00441	0.0293	33	118	6.2	22	5.6	0.75	24.9	7.33	94	38.2	217	49	522	111.8	12820	1.35	102.8	511	2434	1249.78	185.55	1064.23	0.174351	0.0453465	0.194174	2.02262
23HL24-33	0.16	340	16.6	0.5	5.3	0.2	0.1564	0.0558	0.76	0.8	0.1494	0.38	0.2	3077	506000	2.92	0.09	0.00431	0.001078	0.086	49.4	0.39	8.6	15.4	5.48	69.9	22.4	281	101.3	482	100.5	915	176.7	8210	0.74	37	341.2	1008.7	2228.16	79.356	2148.8	0.0369304	6.74183e-05	0.510629	66.1348
23HL24-34	1.53	330	10.7	0.5	5.1	0.8	0.02	0.0026	0.88	2.2	0.14	0.21	0.59	1830	500000	2.49	0.22	0.000867	0.00133	0.38	39.2	0.25	3.35	6.8	2.12	33.5	12.2	152	57.5	288	58.9	555	112.9	8950	0.97	45.8	281	1242	1322.1	52.1	1270	0.0410236	0.000491124	0.42942	31.1823
23HL24-35	3.15	242	16.2	1.35	6.3	2.5	0.256	0.167	0.4	1	0.01175	0.05	0.2	622	517000	0.44	0.41	0.075	0.0164	0.007	11.9	0.14	1.35	2.1	0.54	14.3	4.26	57.6	19.2	98.8	19.3	177	35.2	10180	0.35	20.2	105.7	517.9	441.697	16.037	425.66	0.0376756	2.83678e-05	0.301259	93.2006
23HL24-36	0.04	253	13.8	0.25	4.4	0.2	0.085	0.375	0.56	0.772	0.00228	0.007	0.05	817	490000	0.76	0.1	0.00621	0.02517	0.02	19.4	0.13	2.07	3.2	1.52	15.2	5.43	65.5	26.1	129	27.4	273	59.1	8070	0.34	17.2	117	380	627.07	26.34	600.73	0.0438467	5.25494e-05	0.666301	93.2824
23HL24-37	0.68	239.1	3.8	0.08	2.4	15.9	0.17	1.8	1.3	0.65	0.01156	0.023	3.2	829	492100	1.66	0.34	7.16e-05	0.0587	5.4	37.5	1.79	9	3.81	0.96	12.4	4.69	61.9	24.6	131.9	30	306	62.6	9730	0.62	27.7	144.2	747.7	692.55	58.46	634.09	0.0921951	0.0126582	0.426994	2.95728
23HL24-38	0.59	299	15	0.21	2.1	1.5	0.0697	0.382	1.4	1.347	0.66	0.07	1.24	1460	496000	1.38	0.12	0.000134	0.0846	7.2	47.3	1.75	9	6	2.53	28.8	9.97	123	46.8	226	48.6	486	93.4	8310	0.65	17.4	141.9	547.3	1136.35	73.78	1062.57	0.0694354	0.0106267	0.588399	3.26708
23HL24-39	1.03	260	13.8	0.18	3	8.6	0.08	0.265	1.36	2.5	0.0328	0.08	4.6	1194	490000	4.38	0.11	0.00281	1.12	2.62	55.6	2.93	15.4	10.8	3.74	28	9.15	102.8	33.5	175	38.7	420	92.5	11500	1.01	126.3	876	3738	990.74	91.09	899.65	0.10125	0.00447458	0.657513	4.92011
23HL24-40	0.52	216.9	1.5	0.37	3.6	3	0.02	0.0352	0.666	0.9	0.07	0.027	0.73	637	483000	1.5	0.62	0.007	0.001241	2.3	31.8	0.3	1.5	1.46	0.46	10.8	3.34	44.8	19.3	106.9	23.7	247	54	11000	0.72	67.8	290	1842	547.66	37.82	509.84	0.0741801	0.00667931	0.354155	9.38614
23HL24-41	2.6	271	0.3	0.39	8.2	1	0.158	2	1.1	0.316	0.0792	0.0329	0.01	890	513000	4	0.32	0.0181	0.00222	0.24	46.2	0.17	1.3	1.22	0.46	12.4	4.38	63.7	25.5	140.6	33.3	358	80.3	12800	1.33	119.6	674	3296	767.77	49.59	718.18	0.0690495	0.000480871	0.361569	56.0785
23HL24-42	2.57	279.4	3.9	2.42	1.7	4.6	0.05	0.55	0.4	5.2	0.0872	1.27	0.7	1520	479000	4.67	0.47	0.21	1.09	0.3	35.9	0.138	1.45	3.7	0.91	21.3	8.37	119	47.2	251.2	54.3	536	109.6	10130	1.26	39.9	160.9	1040.8	1189.37	42.398	1146.97	0.0369652	0.000401474	0.313382	43.2592
23HL24-43	1.8	277	6.8	0.58	1	0.1	0.1375	1.044	2.329	3.9	0.177	0.04	0.96	1700	493000	3.2	0.8	0.00374	0.00698	0.00735	47.3	0.13	2.6	7	1.9	37	12.3	147	53	250	54.2	525	105	9840	0.98	37	274	1005	1242.44	58.9374	1183.5	0.0497992	1.00422e-05	0.360934	375.172
23HL24-44	8	364	15.1	0.07	2.9	4.2	0.181	1.189	1.2	2.3	0.287	0.42	0.66	4500	471000	6.1	0.05	0.0223	0.0102	2.47	165.7	1.47	16.9	27.3	11.3	132	37.8	427	151	679	133	1197	221.2	8500	1.86	131.9	1760	3483	3203.14	225.14	2978	0.0756011	0.00148014	0.575485	21.3206
23HL24-45	0.45	262.8	170	0.12	0.3	2.5	0.1481	0.425	1.063	1.4	0.32	0.46	0.78	1810	459000	2.55	0.09	0.078	0.001977	0.031	36.3	0.25	3.9	7.2	3.67	36.5	12.9	157	59.4	278	57.5	545	106.3	9330	0.61	34	199	768.9	1303.95	51.351	1252.6	0.0409955	4.08005e-05	0.692113	101.097
23HL24-46	0.13	434	5.6	0.24	6.3	4.9	0.251	0.351	1.807	0.472	0.225	0.48	0.84	4820	493000	6.6	0.6	0.002166	0.0039	0.0225	138	0.62	10.5	26.4	8.9	115	37.5	457	163	734	149	1340	239	8110	1.13	65.6	985	1557	3418.94	184.443	3234.5	0.0570235	1.20442e-05	0.493813	286.468
23HL24-47	1.91	231	6.5	0.24	3.9	0.9	0.1212	0.01454	0.2	1.2	0.2653	0.16	0.39	670	463300	1.12	0.02	0.002	0.00391	0.078	12.8	0.048	1.15	2.6	0.96	14.6	4.9	57	22.1	107	22.4	226	51.2	11370	0.37	85.3	128	2315	522.836	17.636	505.2	0.0349089	0.000247564	0.476356	51.2893
23HL24-48	2.47	217.5	0.8	0.06	4.8	2.8	0.1717	0.0567	0.92	0.1295	0.511	0.3	0.07	727	492000	2.42	0.34	0.01094	0.00303	0.005	33.6	0.06	0.81	1.66	0.61	8.9	3.22	49.9	21.5	129.2	33.9	375	88.5	10330	1.36	131.7	466	3829	746.865	36.745	710.12	0.0517448	9.56399e-06	0.485182	475.623
23HL24-49	5.6	250	7.1	0.81	2.5	5	0.07	0.138	1.55	0.814	0.608	2	0.61	1600	458000	4.2	0.15	0.36	0.00323	0.26	57.8	0.38	3.5	8.3	3.19	41.8	12.1	142	54.8	252	52.9	491	96.6	9990	1.09	59.7	434	1607	1216.63	73.43	1143.2	0.064232	0.000379833	0.523585	45.0852
23HL24-50	1.79	273	9.8	0.09	1.5	2.9	0.04	0.458	0.6	0.753	0.11	0.28	0.28	1252	475000	3.08	0.04	0.009	0.00421	1.57	41.3	0.58	3.5	3.47	1.2	21.3	7.99	104.8	39.1	196.7	42.6	403	80.4	10060	1	66	379	1686	947.51	51.62	895.89	0.0576187	0.00279444	0.426727	10.6114
23HL24-51	1.19	258	5.2	0.32	0.2	30.1	0.1033	0.956	0.5	0.2	0.22	0.15	3.09	734	476000	3.09	0.2	0.00277	0.13	39.5	114	8.1	22.7	4.6	1.04	13.3	4.06	53.1	21.5	118.1	29.3	311	77.8	12020	0.92	129.6	697	3242	818.1	189.94	628.16	0.302375	0.091104	0.406492	1.5626
23HL24-52	7.5	270.6	4.9	0.46	3.6	4	0.15	0.624	0.27	0.5	0.14	0.12	0.47	1723	485000	5.53	0.32	0.00045	1.31	0.245	34.4	0.164	1.98	3.31	0.76	23	9.23	130.6	54.1	272.4	59.9	600	122.5	10430	1.5	69.1	244.1	1338	1312.59	40.859	1271.73	0.0321287	0.000292897	0.266293	42.0763
23HL24-53	0.77	293	23.8	0.32	8.4	1	0.211	0.79	1.6	0.6	0.38	0.04	0.08	2573	499000	1.62	0.11	0.000301	0.01955	0.069	55.8	0.69	11.2	15.1	5.94	75.1	21.6	253	86.7	404	80	721	135.2	8460	0.47	22.6	256.2	777.3	1865.4	88.799	1776.6	0.0499826	6.86459e-05	0.539264	62.7003
23HL24-54	1.53	305	13.2	0.22	7.6	1.2	0.434	0.884	0.4	2.95	0.1	0.39	0.87	2080	486000	2.58	0.1	0.000104	0.00972	0.00273	36.8	0.3	4.1	7.3	2.81	43.9	15.6	178	68.6	336	70.4	658	129.2	9530	0.67	29.4	194	620	1551.01	51.3127	1499.7	0.0342153	2.97603e-06	0.479884	315.276
23HL24-55	0.33	253	5.2	0.13	1.5	8.5	0.226	0.81	2.4	0.056	0.0454	0.66	0.69	1600	474000	1.97	0.16	0.043	3.7	0.58	33.4	0.41	4.7	6.8	2.55	38.8	12.2	146	52	250	55.1	518	98.9	9310	0.57	28	205	754	1219.44	48.44	1171	0.0413664	0.000803154	0.479947	16.7929
23HL24-56	12.1	286	14	0.28	4.4	18.9	0.16	1.7	1.1	13.5	0.87	0.39	5.3	1370	430000	4.14	0.34	0.00406	1.29	2.33	64.6	2	11.4	9.3	3.58	32.5	10.6	126	39.2	206	45.1	495	103.7	10620	1.24	163.9	1165	4210	1151.31	93.21	1058.1	0.0880919	0.00337638	0.62954	7.33709
23HL24-57	1.07	223.3	7	0.25	3.8	4.7	0.1204	0.489	0.3	1.277	0.45	0.46	0.78	931	472100	4.26	0.41	0.05	1.45	0.55	49.9	0.39	3.5	2.62	0.94	14.4	6.12	75.4	28	142.9	31.5	322	67.2	11380	1.43	96.8	979	2398	745.42	57.9	687.52	0.0842157	0.0012252	0.467864	26.4163
23HL24-58	0.05	274	7.4	0.62	7.9	0	0.15	0.3	0.6	3.18	0.077	0.166	0.09	1677	497000	0.74	0.55	0.0329	0.0592	0.015	33.4	0.26	5.4	12.1	4.76	47.5	14.03	158.3	57.7	254.9	52.8	489	89.5	8660	0.32	15	156.8	485.4	1219.66	55.935	1163.73	0.0480653	2.20031e-05	0.607003	131.129
23HL24-59	5.41	279	8.3	1.23	2.5	5.3	0.01	0.34	1.1	5.1	0.04	1.78	0.5	2170	466000	2.82	0.44	0.104	2.1	0.87	54.6	0.48	6	9.8	3.03	43.3	14.6	180	69.9	335	71.4	663	131.1	9660	0.86	44.9	345	1257	1583.08	74.78	1508.3	0.049579	0.000941253	0.449686	20.7156
23HL24-60	5.3	226	7.8	3.75	6.9	29.7	0.62	0.9	0.806	25.9	1.7	1.5	2.7	635	478000	3.03	0.4	0.013	0.5	4.8	33.3	0.63	2.3	2.6	0.52	8.2	3.88	53.4	20	104	23.3	216	43	10920	0.85	48.2	178	1191	515.93	44.15	471.78	0.0935818	0.01594	0.344297	4.69502
23HL24-61	1.14	253	6.8	0.15	1.4	4.6	0.14	1.304	0.11	4.01	0.44	0.02	0.2	892	503000	3.69	0.12	0.001089	0.00643	0.59	40.7	0.131	0.89	2.26	0.61	13.5	5.16	63.9	27.5	146.5	32.2	331	69.5	12280	1.35	86.6	405	2403	734.441	45.181	689.26	0.06555	0.00127857	0.337623	35.8936
23HL24-62	1.63	243.4	4.2	0.28	4	2.8	0.104	1.1	1.4	1.644	0.59	0.24	0.23	1027	492000	3.74	0.2	5.01e-05	0.000895	0.129	45	0.059	1.55	1.9	0.61	14.8	5.73	76.1	29.8	161.3	38.4	396	87.3	11140	1.58	118.1	589	2797	858.678	49.248	809.43	0.0608428	0.000233666	0.351678	126.467
23HL24-63	3.54	322	10.7	1.72	0.5	13.7	4.9	1.6	400	1.3	0	0.2	3.9	1763	472000	7.4	0.37	0.000436	0.67	11	128.6	3.9	20.4	10.6	2.33	38.3	11.7	141	52.1	262	60.4	613	126	11130	2.02	279	2210	7012	1481.33	176.83	1304.5	0.135554	0.0128716	0.353531	4.8139
23HL24-64	0.59	267	4.7	0.15	0.2	1.7	0.07	0.642	0.7	0.305	0.26	0.29	0.03	1595	475000	3.71	0.11	0.0001254	0.000873	0.007	66.7	0.117	2.4	4.36	2.03	32.1	10.27	137.1	50.1	245.6	52.8	520	102.3	9740	1.21	72.3	563	1700.2	1225.88	75.614	1150.27	0.0657359	9.65596e-06	0.524595	571.437
23HL24-65	1.73	285	4.5	1.38	8.4	13.4	0.00672	0.47	0.87	4.5	0.54	0.87	2.1	1750	465000	2.25	0.23	0.046	0.77	16.1	72	2.7	14.5	10.8	2.3	38.3	11.8	143	52.8	271	60	614	132	10790	0.83	94.4	639	2453	1441.3	118.4	1322.9	0.0895003	0.0188087	0.345732	2.67746
23HL24-66	0.97	260	4.9	0.29	2.6	6.9	0.0652	1.027	0.4	0.0824	0.1199	1.75	0.66	654	499000	2.52	1.2	0.068	0.98	5.1	38.8	0.93	3.9	2	0.27	8.4	3.66	44.4	19.4	106.3	23.8	277	57.3	13170	1.05	55.2	211	1224	591.26	51	540.26	0.094399	0.0132066	0.201388	4.36807
23HL24-67	0.47	289	8.6	0.46	0.7	1.4	0.0742	0.71	0.55	1.4	0.0866	0.19	0.56	2280	477000	1.56	0.07	0.0029	0.27	0.52	37.9	0.52	5.9	12.2	4.33	50.7	16.2	193	72.3	354	73.3	716	143.9	8250	0.56	37.8	324	978	1680.77	61.37	1619.4	0.0378968	0.000520944	0.532265	17.8698
23HL24-68	0.4	304	19.5	1.14	1.9	8.1	0.1796	1.356	0.6	0.147	0.16	0.1257	0.94	1407	515000	2.68	0.5	0.001187	0.00617	5.5	39.2	2.18	11	5.4	0.97	26.1	9.5	121.1	46.3	226.7	47.6	451	82.5	9920	0.95	31.6	195.8	976.4	1075.05	64.25	1010.8	0.0635635	0.00874756	0.249792	2.77563
23HL24-69	0.31	285	13.8	0.11	0.5	1.1	0	0.2	0.2	0.351	0.0121	0.05	0.02	1239	501000	1.6	0.57	0.00113	0.001282	0.022	29.8	0.174	1.81	4.6	2.11	24.3	7.82	106.5	39.2	193.4	40.7	381	79.8	8280	0.39	18.39	154	482.3	911.236	38.516	872.72	0.0441333	4.14189e-05	0.610132	118.09
23HL24-70	3.35	279	6.6	2.21	0.8	14.6	0.1203	0.86	1.2	2.5	0.37	1.74	3.25	2260	462000	7.29	0.02	0.043	2.6	21.7	81	7.4	38.1	14.2	1.39	49.5	15.3	202	76.5	360	71.2	656	123.4	11250	2.82	123	519	3324	1717.69	163.79	1553.9	0.105406	0.0237277	0.160285	1.5672
23HL24-71	0.44	358	3.6	0.13	2.1	7	0.21	0.6	0.8	2.3	0.11	0.08	1.46	2180	476000	5.42	0.65	0.002043	0.00188	3.66	67.9	1.42	8.2	5.7	1.88	38.8	12.2	165	71.4	349	77.2	759	144	9380	1.25	43.9	278	952	1705.36	88.76	1616.6	0.0549054	0.00345891	0.386481	7.30247
23HL24-72	0.17	276	10.8	0.2	2.5	1.8	0.0885	0.02	0.767	0.584	0.34	0.12	0.27	1765	484000	6.34	0.38	9.05e-05	0.0001977	0.95	94.4	0.52	4	5.8	0.83	33.4	11.48	142.8	53.5	262	54	512	93.1	10190	1.95	69.1	755	2510	1268.78	106.5	1162.28	0.0916302	0.00133093	0.182312	32.9301
23HL24-73	4.6	325	10.4	0.46	3	2.1	0.1154	1	0.19	0	0.13	0.33	0.22	1991	493000	2.35	0.01	0.00753	8.72e-06	0.33	41.5	0.23	3.6	6.7	2.42	36.4	11.8	161	64.4	313	68.9	657	120.5	8640	0.7	38.6	272	985.5	1487.78	54.78	1433	0.0382275	0.000360287	0.473752	36.9328
23HL24-74	0.97	266	12.9	0.26	6.6	0.3	0.03447	0.39	0.3358	0.636	0.154	0.026	0.01	1215	491000	1.37	0.17	0.021	1.66e-06	0.062	20.7	0.174	1.86	3.15	1.67	21	7.52	94.3	38.1	194.3	42.4	425	81.9	8320	0.46	20.2	141	488.7	932.136	27.616	904.52	0.0305311	0.000104641	0.627733	48.8635
23HL24-75	1.32	304	9.9	0.25	0.7	2.1	0.00068	0.333	0.417	1.6	0.24	0.14	0.24	2870	511000	3.24	0.06	0.00064	6.43e-06	0.1	67.6	0.42	7.3	10.9	5.28	62.3	22.5	251	93.6	440	92.3	847	149.7	9850	0.86	41.9	386	1235	2050	91.6	1958.4	0.0467729	8.46871e-05	0.619441	80.8736
23HL24-76	0.71	259	5.2	0	15.6	1.4	0.04	1.107	0.8	1.148	0.39	0.02	0.01	956	476000	1.83	0.14	0.00974	0.000104	0.011	21.4	0.081	1.68	2.6	0.76	16	6	73.3	30.9	146.5	33.7	334	60.9	9690	0.65	45.5	240	1286	727.832	26.532	701.3	0.0378326	2.36236e-05	0.360239	175.776
23HL24-77	1	310	8	0.11	1	1	0.51	3.2	0.907	5.4	0.226	0.44	0.21	2710	479000	5.5	0.3	0.00614	0.00216	0.13	69	0.47	13.2	22.8	13.6	91	25	262	98	429	87	768	145	8960	1.07	27.8	237	882	2024.2	119.2	1905	0.0625722	0.000121418	0.912797	68.4405
23HL24-78	0.49	218.1	11.5	0.37	1	13.5	0.00351	0.2	0.446	1.7	0.46	0.0289	4.96	1116	471000	2.74	0.26	0.00192	0.53	3.6	47.9	2.29	15.7	9.6	3.14	25.2	8.6	91.8	33.3	165.7	36.3	351	80.6	10490	1	90.9	634	2285	874.73	82.23	792.5	0.10376	0.00735692	0.617188	4.09026
23HL24-79	1.07	270	3.2	0.08	3.9	3.3	0.0119	0.0286	0.7	1.7	0.357	0	0.15	1275	493000	6.2	0.45	0.000453	0.1081	0.39	54.9	0.089	1.51	4.3	0.56	22.4	7.99	103.4	39.9	197.8	43.6	430	90.6	12160	1.92	109	550	2813	997.439	61.749	935.69	0.065993	0.000650574	0.174443	72.2486
23HL24-80	1.68	263.7	16.6	0.23	0.7	1	0.0919	0.6	0.1	2.12	0.1963	0.03	0.25	840	486000	0.92	0.29	0.00409	0.0461	0.01037	14.43	0.104	1.67	2.7	0.43	16.8	5.98	74.2	26.3	124.5	28.1	253	52.8	9010	0.28	39	209.8	997.2	601.024	19.3444	581.68	0.033256	2.94008e-05	0.195189	107.732
